# Supplementary material for: Transcriptome-wide analysis of epitranscriptome and translational efficiency associated with heterosis in maize
Source: J Exp Bot. 2021 Feb 19;72(8):2933–46. doi: 10.1093/jxb/erab074 (PMC8023220; doi:10.1093/jxb/erab074)
Supplement: erab074_suppl_Supplementary-Tables-S1-S6 [file erab074_suppl_supplementary-tables-s1-s6.xlsx]

## Sheet: Table S1
Supplemental Table S1. The list of primers used in the study.
Primer Name	Primer Sequence	Purpose
RT-qPCR-1F	GTGCATTCGCGTGGCCTTGC	RT-qPCR primer for Zm00001d011093
RT-qPCR-1R	CTATAGCATTTCACCAGTCC
RT-qPCR-2F	GTATGAATGACCCAGAAACG	RT-qPCR primer for Zm00001d010822
RT-qPCR-2R	CAAACAGTCAAGACCAAATAC
RT-qPCR-3F	CCACGATGTACATTGCTGCT	RT-qPCR primer for Zm00001d039530
RT-qPCR-3R	ACGAACTCATTTACTTTGTC
RT-qPCR-4F	GTGTGCTCGGGTAGTAATGT	RT-qPCR primer for Zm00001d047104
RT-qPCR-4R	GTTCAGTACAACTGGCCTATC
RT-qPCR-5F	CCTAAAGACCGTATTTGCCAC	RT-qPCR primer for Zm00001d011286
RT-qPCR-5R	GAAACAAACCAGCGTCCAATC
RT-qPCR-6F	GTTAGGATTTCCTTCCGGTA	RT-qPCR primer for Zm00001d028558
RT-qPCR-6R	AGAAAGGGCAAGCTGACAGC
RT-qPCR-7F	CGACTGTCAGGACCTTAGTG	RT-qPCR primer for Zm00001d026269
RT-qPCR-7R	GTTCCCTTACCACCATTAGC
RT-qPCR-8F	GCTTACCACTTGCACGGTTC	RT-qPCR primer for Zm00001d049369
RT-qPCR-8R	TACAAAACGAGGTTAGCTGC
RT-qPCR-9F	CTTTCTCCTGGGCTGCACTG	RT-qPCR primer for Zm00001d034600
RT-qPCR-9R	CCTAAACATGGTTTCCCCAC
RT-qPCR-10F	GTCCCACGAGAAATAGCATG	RT-qPCR primer for Zm00001d042939
RT-qPCR-10R	GTTACGATTACGAAGCCGTG

## Sheet: Table S2
Supplemental Table S2. The list of m6A-modified genes showing peak summit locations, mRNA abundance, m6A level, and translational efficiency in the maize F1 hybrid B73×Mo17.
Chromosome	Summit Start	Summit End	Gene ID	Strand	Location	mRNA abundance	m6A level	Translational efficiency
chr1	199496	199497	Zm00001d027240	-	three_prime_UTR	1.09737	8.46457	0
chr1	210032	210033	Zm00001d027242	-	three_prime_UTR	2.57137	9.71722	0
chr1	561084	561085	Zm00001d027257	-	end	2.51693	9.35326	0.72116
chr1	689756	689757	Zm00001d027259	-	end	1.94328	11.5371	0
chr1	689756	689757	Zm00001d027259	-	three_prime_UTR	1.94328	11.5371	0
chr1	1023417	1023418	Zm00001d027265	+	end	4.45263	5.07174	0.4615
chr1	1030048	1030049	Zm00001d027266	+	three_prime_UTR	12.1604	3.56725	1.11411
chr1	1034757	1034758	Zm00001d027267	+	end	5.48605	2.73242	0.790587
chr1	1067947	1067948	Zm00001d027271	-	three_prime_UTR	1.25176	6.00724	1.20108
chr1	1231794	1231795	Zm00001d027276	-	five_prime_UTR	4.34654	6.82756	0.792612
chr1	1231794	1231795	Zm00001d027276	-	three_prime_UTR	4.34654	6.82756	0.792612
chr1	1533043	1533044	Zm00001d027278	+	three_prime_UTR	4.02208	6.30508	0
chr1	2027145	2027146	Zm00001d027293	-	three_prime_UTR	76.7484	1.71957	0.472655
chr1	2284941	2284942	Zm00001d027302	-	three_prime_UTR	1.91466	3.91958	2.28708
chr1	2530871	2530872	Zm00001d027307	+	three_prime_UTR	3.86351	9.39303	0.74832
chr1	2629367	2629368	Zm00001d027309	-	three_prime_UTR	72.2702	2.609	0.687232
chr1	2811836	2811837	Zm00001d027314	+	three_prime_UTR	14.4682	2.6167	2.30342
chr1	2826448	2826449	Zm00001d027317	+	intron	4.85067	5.27952	0.414778
chr1	2827321	2827322	Zm00001d027318	-	end	21.1581	2.68071	3.60814
chr1	2877982	2877983	Zm00001d027319	+	end	2.17146	10.0121	1.19873
chr1	2878747	2878748	Zm00001d027320	-	three_prime_UTR	4.14411	11.3261	1.50969
chr1	2892370	2892371	Zm00001d027321	+	end	16.7329	1.86567	1.36532
chr1	2972020	2972021	Zm00001d027324	+	end	7.75636	4.77058	0.707141
chr1	2977249	2977250	Zm00001d027326	-	three_prime_UTR	8.41002	5.98868	0.990136
chr1	3122695	3122696	Zm00001d027333	+	three_prime_UTR	6.96545	5.62137	0.520631
chr1	3135692	3135693	Zm00001d027334	+	three_prime_UTR	3.81073	3.89482	0.42596
chr1	3232552	3232553	Zm00001d027339	-	end	6.2104	5.90982	3.44902
chr1	3288006	3288007	Zm00001d027340	+	three_prime_UTR	11.3804	3.17808	0.362898
chr1	3293058	3293059	Zm00001d027342	-	three_prime_UTR	13.1729	2.82152	4.25064
chr1	3380813	3380814	Zm00001d027347	-	end	8.17569	6.06623	0.416956
chr1	3443906	3443907	Zm00001d027349	-	three_prime_UTR	5.70796	5.69016	0.746614
chr1	3549251	3549252	Zm00001d027354	+	three_prime_UTR	6.4824	6.77559	0.508236
chr1	3651171	3651172	Zm00001d027359	-	three_prime_UTR	7.70518	6.60072	0.880971
chr1	3846231	3846232	Zm00001d027369	+	intron	28.255	3.40756	2.13095
chr1	3916815	3916816	Zm00001d027371	+	three_prime_UTR	5.69367	6.51304	0.634968
chr1	3964856	3964857	Zm00001d027373	+	three_prime_UTR	2.27388	6.79986	1.61887
chr1	3974520	3974521	Zm00001d027376	-	three_prime_UTR	2.33322	5.67317	0.649514
chr1	4296076	4296077	Zm00001d027392	+	three_prime_UTR	6.97467	4.16108	0.207868
chr1	4404370	4404371	Zm00001d027399	+	end	4.0194	6.10724	2.8037
chr1	4418595	4418596	Zm00001d027401	-	end	3.12744	15.5925	0.663124
chr1	4418595	4418596	Zm00001d027401	-	three_prime_UTR	3.12744	15.5925	0.663124
chr1	4725263	4725264	Zm00001d027412	-	three_prime_UTR	5.14978	6.16975	0.293851
chr1	4838232	4838233	Zm00001d027415	+	three_prime_UTR	1.53371	9.68518	0.703542
chr1	4840349	4840350	Zm00001d027416	-	CDS	1.85888	8.23443	0.945241
chr1	4901016	4901017	Zm00001d027421	-	end	71.4719	2.08238	4.76463
chr1	4907287	4907288	Zm00001d027422	-	three_prime_UTR	45.9694	4.60649	3.88626
chr1	4979274	4979275	Zm00001d027425	-	three_prime_UTR	4.9925	3.75453	1.14605
chr1	5097941	5097942	Zm00001d027427	+	three_prime_UTR	28.4597	3.0158	3.3272
chr1	5127700	5127701	Zm00001d027431	+	three_prime_UTR	6.17072	4.41692	0.748694
chr1	5434379	5434380	Zm00001d027442	-	three_prime_UTR	183.893	2.1288	2.50554
chr1	5477717	5477718	Zm00001d027444	+	three_prime_UTR	3.11354	7.50905	1.55068
chr1	5487395	5487396	Zm00001d027445	+	end	6.97208	3.9299	0.996507
chr1	5495201	5495202	Zm00001d027446	+	three_prime_UTR	21.7854	3.40756	0.464972
chr1	5496710	5496711	Zm00001d027447	-	three_prime_UTR	8.6317	6.79731	1.33764
chr1	5523181	5523182	Zm00001d027448	+	three_prime_UTR	2.78738	9.47117	0.380192
chr1	5537274	5537275	Zm00001d027451	-	end	6.65449	6.70646	0.896727
chr1	5603860	5603861	Zm00001d027454	+	CDS	18.5758	1.87101	2.77276
chr1	5701774	5701775	Zm00001d027458	-	three_prime_UTR	3.04844	7.4065	1.48325
chr1	5893915	5893916	Zm00001d027466	-	three_prime_UTR	2.50516	6.21891	0.600269
chr1	5947192	5947193	Zm00001d027468	+	end	34.906	2.05611	0.864814
chr1	6023262	6023263	Zm00001d027469	+	end	4.80401	16.1919	1.46874
chr1	6028031	6028032	Zm00001d027470	-	end	18.248	3.38889	0.444125
chr1	6068420	6068421	Zm00001d027472	-	end	6.0436	6.13052	0.318001
chr1	6239947	6239948	Zm00001d027478	-	end	16.8918	2.95432	4.78738
chr1	6246970	6246971	Zm00001d027479	-	three_prime_UTR	1.2591	11.194	0
chr1	6274914	6274915	Zm00001d027480	+	three_prime_UTR	8.50028	4.34233	0.574156
chr1	6274914	6274915	Zm00001d027481	-	three_prime_UTR	18.5555	4.34233	1.10425
chr1	6275430	6275431	Zm00001d027481	-	end	18.5555	2.37359	1.10425
chr1	6296318	6296319	Zm00001d027484	-	three_prime_UTR	6.66141	5.16278	0.413668
chr1	6319431	6319432	Zm00001d027487	-	end	8.7438	6.87592	1.37446
chr1	6828996	6828997	Zm00001d027502	+	three_prime_UTR	21.5223	2.55916	1.38639
chr1	6830102	6830103	Zm00001d027503	-	three_prime_UTR	12.2168	3.81435	0.426874
chr1	6915171	6915172	Zm00001d027505	-	three_prime_UTR	1.55858	10.2718	2.90278
chr1	6915361	6915362	Zm00001d027505	-	end	1.55858	6.8136	2.90278
chr1	7034076	7034077	Zm00001d027506	+	three_prime_UTR	2.4893	8.23443	1.17808
chr1	7074506	7074507	Zm00001d027509	+	three_prime_UTR	5.78565	5.06602	0.301871
chr1	7177741	7177742	Zm00001d027514	-	three_prime_UTR	6.6829	7.13052	0.65872
chr1	7258806	7258807	Zm00001d027515	+	three_prime_UTR	1.9872	10.3005	0
chr1	7296843	7296844	Zm00001d027516	+	three_prime_UTR	6.90849	7.68746	2.27772
chr1	7300638	7300639	Zm00001d027517	+	three_prime_UTR	15.7513	3.65998	0.579477
chr1	7346130	7346131	Zm00001d027519	+	three_prime_UTR	12.3372	4.58391	0.52675
chr1	7457429	7457430	Zm00001d027527	-	three_prime_UTR	11.7557	6.21994	0.745181
chr1	7598124	7598125	Zm00001d027535	-	end	2.05378	6.60849	0
chr1	7987710	7987711	Zm00001d027544	-	intron	9.2823	6.94087	1.99855
chr1	7988079	7988080	Zm00001d027544	-	intron	9.2823	4.1247	1.99855
chr1	8120104	8120105	Zm00001d027556	-	three_prime_UTR	3.55033	11.0786	2.69588
chr1	8152642	8152643	Zm00001d027558	-	three_prime_UTR	20.7056	3.05926	0.28828
chr1	8284924	8284925	Zm00001d027570	+	three_prime_UTR	3.73225	4.56609	0.763405
chr1	8287278	8287279	Zm00001d027571	-	three_prime_UTR	9.15748	3.45307	0.831498
chr1	8309261	8309262	Zm00001d027573	-	end	28.8119	1.88967	2.61698
chr1	8336120	8336121	Zm00001d027576	+	end	4.87358	3.80051	2.23866
chr1	8371650	8371651	Zm00001d027580	+	three_prime_UTR	4.33159	5.27952	1.20467
chr1	8373541	8373542	Zm00001d027581	+	end	42.6436	3.51208	2.22466
chr1	8557140	8557141	Zm00001d027588	+	three_prime_UTR	5.63473	9.48007	0.987707
chr1	8664848	8664849	Zm00001d027595	+	three_prime_UTR	17.1709	2.49981	5.96125
chr1	9009077	9009078	Zm00001d027612	-	three_prime_UTR	8.65929	6.33542	0.367314
chr1	9115364	9115365	Zm00001d027618	+	end	12.0598	3.82206	2.87284
chr1	9344467	9344468	Zm00001d027624	+	end	33.8156	1.82315	0.880342
chr1	9346493	9346494	Zm00001d027625	-	three_prime_UTR	8.77435	4.84421	0.284332
chr1	9349863	9349864	Zm00001d027625	-	CDS	8.77435	2.17117	0.284332
chr1	9405079	9405080	Zm00001d027626	-	three_prime_UTR	2.27317	8.52958	0
chr1	9492097	9492098	Zm00001d027630	+	three_prime_UTR	12.7319	3.39933	0.65603
chr1	9570420	9570421	Zm00001d027633	+	intron	1.05416	7.21261	0
chr1	9995363	9995364	Zm00001d027646	+	intron	2.86325	9.2521	0.684408
chr1	10061869	10061870	Zm00001d027648	-	three_prime_UTR	5.63844	10.363	2.83202
chr1	10109357	10109358	Zm00001d027649	+	end	4.05338	2.6167	0.915636
chr1	10358128	10358129	Zm00001d027659	+	three_prime_UTR	23.7399	5.0477	1.37442
chr1	10572420	10572421	Zm00001d027665	+	three_prime_UTR	3.08647	10.7494	0
chr1	10681326	10681327	Zm00001d027671	-	three_prime_UTR	6.18075	9.00563	1.12957
chr1	10690073	10690074	Zm00001d027672	+	three_prime_UTR	1.60145	11.2916	1.05001
chr1	10759022	10759023	Zm00001d027675	-	end	12.6891	3.21221	2.62006
chr1	11011487	11011488	Zm00001d027680	-	three_prime_UTR	13.8489	2.19331	0.764169
chr1	11130665	11130666	Zm00001d027683	+	end	1.62522	8.81132	0.900444
chr1	11158327	11158328	Zm00001d027688	-	three_prime_UTR	10.2724	2.95432	1.2709
chr1	11303472	11303473	Zm00001d027694	+	three_prime_UTR	22.9974	3.29178	0.815553
chr1	11365481	11365482	Zm00001d027699	+	three_prime_UTR	11.3926	5.53791	2.00628
chr1	11432670	11432671	Zm00001d027701	-	end	8.74632	5.14278	0.966576
chr1	11494152	11494153	Zm00001d027703	-	intron	2.29873	4.53492	1.60362
chr1	11589916	11589917	Zm00001d027706	+	three_prime_UTR	1.25269	7.33999	0
chr1	11591243	11591244	Zm00001d027707	-	three_prime_UTR	13.0036	5.06684	0.825325
chr1	11675647	11675648	Zm00001d027709	+	CDS	2.8361	10.9517	1.55516
chr1	11678312	11678313	Zm00001d027709	+	three_prime_UTR	2.8361	8.14803	1.55516
chr1	11720063	11720064	Zm00001d027711	-	three_prime_UTR	14.362	2.98161	0.551799
chr1	12140992	12140993	Zm00001d027721	-	three_prime_UTR	7.21705	7.78544	0.952421
chr1	12176270	12176271	Zm00001d027723	-	three_prime_UTR	8.64708	5.14278	0.464271
chr1	12296527	12296528	Zm00001d027726	+	three_prime_UTR	6.31987	4.11281	0.672998
chr1	12340473	12340474	Zm00001d027728	+	three_prime_UTR	9.73244	3.40932	1.12296
chr1	12510337	12510338	Zm00001d027743	+	three_prime_UTR	4.39623	4.19316	0.533143
chr1	12510541	12510542	Zm00001d027743	+	three_prime_UTR	4.39623	5.9252	0.533143
chr1	12629354	12629355	Zm00001d027752	-	three_prime_UTR	1.79565	6.75929	1.08636
chr1	12632500	12632501	Zm00001d027752	-	three_prime_UTR	1.79565	11.903	1.08636
chr1	12681765	12681766	Zm00001d027755	+	three_prime_UTR	5.72432	12.2088	0.912751
chr1	12712925	12712926	Zm00001d027756	+	three_prime_UTR	88.551	1.8505	4.33551
chr1	13183494	13183495	Zm00001d027769	+	three_prime_UTR	17.3348	4.20934	0.64494
chr1	13761948	13761949	Zm00001d027799	+	three_prime_UTR	6.66308	7.88977	0.747533
chr1	14012945	14012946	Zm00001d027807	-	three_prime_UTR	8.28313	3.72307	0.219486
chr1	14318381	14318382	Zm00001d027811	+	three_prime_UTR	2.44924	8.65962	0.762147
chr1	14322857	14322858	Zm00001d027813	+	end	13.09	3.41183	3.00648
chr1	14365088	14365089	Zm00001d027816	+	three_prime_UTR	4.59677	8.89275	0.739089
chr1	14606311	14606312	Zm00001d027826	-	three_prime_UTR	4.2652	6.90974	0.617319
chr1	14615896	14615897	Zm00001d027827	+	three_prime_UTR	1.23984	10.1787	0
chr1	14756802	14756803	Zm00001d027839	+	end	8.01504	3.98047	4.99867
chr1	14838336	14838337	Zm00001d027841	+	intron	204.191	8.53473	2.2775
chr1	15120901	15120902	Zm00001d027848	-	three_prime_UTR	3.29635	4.86929	0.509636
chr1	15157003	15157004	Zm00001d027850	-	three_prime_UTR	13.867	9.85572	0.895846
chr1	15175463	15175464	Zm00001d027851	-	three_prime_UTR	16.3716	3.17314	3.30666
chr1	15585660	15585661	Zm00001d027861	+	three_prime_UTR	18.2693	3.49589	0.49807
chr1	15970719	15970720	Zm00001d027869	+	intron	10.965	5.89486	1.56467
chr1	16007364	16007365	Zm00001d027871	-	three_prime_UTR	12.2249	5.553	0.780271
chr1	16017340	16017341	Zm00001d027872	+	three_prime_UTR	3.90754	3.62195	0.698196
chr1	16038783	16038784	Zm00001d027874	-	three_prime_UTR	3.13885	8.2977	0.945601
chr1	16232356	16232357	Zm00001d027876	+	intron	5.70353	10.5074	2.10454
chr1	16414076	16414077	Zm00001d027879	-	end	7.07029	5.14003	1.80667
chr1	16707282	16707283	Zm00001d027884	-	three_prime_UTR	17.6723	4.66119	0.350899
chr1	16955040	16955041	Zm00001d027893	+	intron	11.6412	6.08535	0.251482
chr1	16976789	16976790	Zm00001d027895	+	end	7.03166	3.14079	2.13379
chr1	16977311	16977312	Zm00001d027896	-	three_prime_UTR	31.849	2.03332	1.47424
chr1	17552824	17552825	Zm00001d027916	+	three_prime_UTR	6.45313	2.39493	0.503893
chr1	17708983	17708984	Zm00001d027921	+	three_prime_UTR	2.74638	14.5078	0.408221
chr1	17722817	17722818	Zm00001d027922	-	three_prime_UTR	3.44055	6.10724	1.04773
chr1	17961287	17961288	Zm00001d027934	+	end	24.3571	2.02109	0.452533
chr1	17972158	17972159	Zm00001d027936	+	three_prime_UTR	14.4698	3.88432	0.887697
chr1	18047128	18047129	Zm00001d027943	+	three_prime_UTR	2.53901	3.73739	0
chr1	18281150	18281151	Zm00001d027955	-	three_prime_UTR	4.68421	4.82528	2.43956
chr1	18300220	18300221	Zm00001d027957	-	three_prime_UTR	25.0217	5.69385	1.51598
chr1	18457640	18457641	Zm00001d027962	+	three_prime_UTR	4.58327	7.20138	2.93153
chr1	18514380	18514381	Zm00001d027966	-	three_prime_UTR	8.1911	4.40238	3.59252
chr1	18522996	18522997	Zm00001d027967	+	CDS	4.66546	3.42184	2.08071
chr1	18617613	18617614	Zm00001d027969	+	three_prime_UTR	2.4582	12.3228	0.799601
chr1	18770705	18770706	Zm00001d027971	+	end	4.336	5.98323	0.497512
chr1	18915136	18915137	Zm00001d027974	-	intron	2.6176	5.99315	0.705639
chr1	19025019	19025020	Zm00001d027976	+	three_prime_UTR	5.73048	6.79116	1.44125
chr1	19319637	19319638	Zm00001d027982	+	three_prime_UTR	12.741	2.50483	0.369189
chr1	19906210	19906211	Zm00001d027999	-	three_prime_UTR	22.2726	2.38529	0.677433
chr1	20028969	20028970	Zm00001d028006	-	three_prime_UTR	3.7202	4.25396	0.670679
chr1	20106033	20106034	Zm00001d028007	-	three_prime_UTR	2.11047	13.3772	0
chr1	20220102	20220103	Zm00001d028009	-	three_prime_UTR	3.37144	9.67175	1.04787
chr1	20741069	20741070	Zm00001d028024	+	CDS	15.9115	2.28313	1.45347
chr1	20939081	20939082	Zm00001d028034	+	intron	9.80212	1.96429	0.308318
chr1	21200224	21200225	Zm00001d028038	+	end	14.6727	1.73445	0.352497
chr1	21294181	21294182	Zm00001d028040	-	three_prime_UTR	2.08502	9.83654	2.2154
chr1	21526853	21526854	Zm00001d028045	+	three_prime_UTR	22.5956	3.47643	0.76761
chr1	21686411	21686412	Zm00001d028050	+	end	3.59523	9.77179	0.68884
chr1	21766642	21766643	Zm00001d028053	+	end	5.06706	6.41747	2.44067
chr1	21773754	21773755	Zm00001d028054	+	three_prime_UTR	7.80749	3.9121	1.10232
chr1	21779875	21779876	Zm00001d028056	+	three_prime_UTR	51.6607	2.6371	0.700804
chr1	21842378	21842379	Zm00001d028062	-	three_prime_UTR	1.07396	10.4522	1.07101
chr1	21981948	21981949	Zm00001d028071	+	three_prime_UTR	7.92776	5.7631	1.10928
chr1	22062993	22062994	Zm00001d028075	-	intron	3.51102	4.53492	0.72228
chr1	22263443	22263444	Zm00001d028084	-	three_prime_UTR	1.43714	6.73027	0
chr1	22606331	22606332	Zm00001d028088	+	end	2.81448	5.86815	0.529892
chr1	22735657	22735658	Zm00001d028093	-	end	6.59806	2.58271	0.17697
chr1	22971795	22971796	Zm00001d028098	+	three_prime_UTR	1.06114	10.7018	0
chr1	23008430	23008431	Zm00001d028102	+	three_prime_UTR	8.16961	3.4208	1.40975
chr1	23019799	23019800	Zm00001d028104	-	end	2.29989	6.7636	1.04046
chr1	23026369	23026370	Zm00001d028105	+	intron	4.62149	7.00375	2.20585
chr1	23114052	23114053	Zm00001d028109	+	three_prime_UTR	3.39352	7.04644	0.928263
chr1	23118851	23118852	Zm00001d028111	-	three_prime_UTR	5.08662	4.2843	0.860882
chr1	23150612	23150613	Zm00001d028112	+	end	6.14951	5.85426	0.938533
chr1	23322154	23322155	Zm00001d028117	-	end	31.7611	2.20119	1.56311
chr1	23628701	23628702	Zm00001d028130	-	three_prime_UTR	2.86065	10.1597	1.40753
chr1	23959916	23959917	Zm00001d028139	-	end	2.47461	6.9919	0.819757
chr1	24011476	24011477	Zm00001d028143	+	three_prime_UTR	10.2536	4.87998	0.889319
chr1	24332820	24332821	Zm00001d028153	+	end	88.7111	1.87101	4.68612
chr1	24771813	24771814	Zm00001d028162	-	three_prime_UTR	1.41399	11.718	0
chr1	24772185	24772186	Zm00001d028162	-	three_prime_UTR	1.41399	7.36268	0
chr1	24950999	24951000	Zm00001d028164	+	end	8.4851	2.17117	0.607587
chr1	25316161	25316162	Zm00001d028173	+	end	5.11008	4.85149	0.514781
chr1	25545745	25545746	Zm00001d028177	-	three_prime_UTR	2.86767	4.60649	0.84925
chr1	25636642	25636643	Zm00001d028180	+	three_prime_UTR	5.77766	4.94835	0.767574
chr1	25725726	25725727	Zm00001d028183	-	three_prime_UTR	9.47455	5.84315	0.576604
chr1	25739310	25739311	Zm00001d028185	-	CDS	1.05497	5.6516	2.92793
chr1	25739573	25739574	Zm00001d028185	-	CDS	1.05497	5.78804	2.92793
chr1	25744826	25744827	Zm00001d028186	+	end	5.44258	2.92713	1.58078
chr1	25745008	25745009	Zm00001d028186	+	three_prime_UTR	5.44258	5.37829	1.58078
chr1	25760417	25760418	Zm00001d028188	-	three_prime_UTR	1.65128	7.62743	0.864881
chr1	25770268	25770269	Zm00001d028189	-	end	6.94346	3.57382	0.465151
chr1	25805219	25805220	Zm00001d028191	+	three_prime_UTR	5.67856	4.99963	0.880891
chr1	26140402	26140403	Zm00001d028203	+	three_prime_UTR	3.59342	7.41398	0.659013
chr1	26182337	26182338	Zm00001d028205	-	three_prime_UTR	1.16289	8.89677	0
chr1	26182636	26182637	Zm00001d028205	-	three_prime_UTR	1.16289	9.16781	0
chr1	26346656	26346657	Zm00001d028207	+	three_prime_UTR	32.2423	2.89517	1.81603
chr1	26434528	26434529	Zm00001d028208	+	three_prime_UTR	6.20941	5.12585	0.578601
chr1	26525396	26525397	Zm00001d028211	-	three_prime_UTR	2.81711	10.5164	1.17466
chr1	26887574	26887575	Zm00001d028218	-	end	15.5772	2.00054	0.279686
chr1	27284771	27284772	Zm00001d028227	+	three_prime_UTR	4.35025	5.36285	0.462109
chr1	27284771	27284772	Zm00001d028228	-	three_prime_UTR	1.86346	5.36285	0.59814
chr1	27413824	27413825	Zm00001d028232	-	three_prime_UTR	5.31828	3.2441	6.91148
chr1	27582165	27582166	Zm00001d028238	-	three_prime_UTR	2.23776	12.6093	0.561696
chr1	27697594	27697595	Zm00001d028240	+	end	114.238	2.77187	1.62283
chr1	28102498	28102499	Zm00001d028256	+	end	1.29674	8.11295	1.19405
chr1	28226284	28226285	Zm00001d028261	-	three_prime_UTR	4.09505	6.17582	0.840783
chr1	28577630	28577631	Zm00001d028264	+	three_prime_UTR	1.94188	11.7363	1.44474
chr1	28722082	28722083	Zm00001d028269	+	five_prime_UTR	1.69775	10.5056	1.64928
chr1	28799750	28799751	Zm00001d028272	+	end	24.9009	3.03991	1.48307
chr1	29002805	29002806	Zm00001d028279	+	end	6.6751	4.55784	0.313375
chr1	29171467	29171468	Zm00001d028285	-	three_prime_UTR	3.24621	7.55072	1.12979
chr1	29412584	29412585	Zm00001d028293	+	end	9.1053	5.15773	0.678271
chr1	29617087	29617088	Zm00001d028298	+	end	24.9549	7.53425	3.8094
chr1	30793849	30793850	Zm00001d028325	-	three_prime_UTR	12.8114	3.12968	0.295108
chr1	31041599	31041600	Zm00001d028330	-	three_prime_UTR	2.68855	7.41996	0.560291
chr1	31051903	31051904	Zm00001d028332	-	three_prime_UTR	4.26318	4.27406	0.964313
chr1	31052181	31052182	Zm00001d028332	-	end	4.26318	2.20846	0.964313
chr1	31194431	31194432	Zm00001d028338	+	three_prime_UTR	22.1791	5.50452	2.17539
chr1	31208825	31208826	Zm00001d028339	-	end	6.66802	4.93766	0.728716
chr1	31210858	31210859	Zm00001d028339	-	CDS	6.66802	5.38654	0.728716
chr1	31688027	31688028	Zm00001d028352	+	three_prime_UTR	4.04457	10.2095	1.76603
chr1	31745867	31745868	Zm00001d028354	-	end	2.8282	5.87944	0.950817
chr1	32048339	32048340	Zm00001d028359	+	three_prime_UTR	17.0714	2.87906	0.498147
chr1	32052355	32052356	Zm00001d028360	+	end	32.2383	2.28188	0.757047
chr1	32327603	32327604	Zm00001d028368	+	three_prime_UTR	23.8854	2.88055	0.845659
chr1	32360186	32360187	Zm00001d028369	+	three_prime_UTR	4.98284	6.27838	0.583093
chr1	32433844	32433845	Zm00001d028372	-	three_prime_UTR	3.61032	12.0981	1.12699
chr1	32472334	32472335	Zm00001d028373	-	three_prime_UTR	11.9329	5.31426	1.81256
chr1	32602918	32602919	Zm00001d028375	-	three_prime_UTR	7.52766	6.7636	1.49244
chr1	32691939	32691940	Zm00001d028380	+	three_prime_UTR	3.56789	10.8811	0.639902
chr1	32809339	32809340	Zm00001d028384	+	three_prime_UTR	23.1042	7.17529	3.21761
chr1	32857700	32857701	Zm00001d028386	-	three_prime_UTR	10.566	3.00279	0.61451
chr1	33305485	33305486	Zm00001d028396	-	intron	16.8019	5.28715	0.902886
chr1	33447902	33447903	Zm00001d028397	+	three_prime_UTR	26.4824	4.87692	0.401482
chr1	34138393	34138394	Zm00001d028414	-	three_prime_UTR	14.9762	4.05953	2.41107
chr1	34216336	34216337	Zm00001d028417	-	three_prime_UTR	4.96106	7.99574	0.676924
chr1	34546393	34546394	Zm00001d028424	+	three_prime_UTR	10.159	7.96398	3.0733
chr1	34593485	34593486	Zm00001d028425	+	three_prime_UTR	2.94641	6.38093	2.13638
chr1	34690619	34690620	Zm00001d028428	-	three_prime_UTR	5.54266	4.63748	1.24227
chr1	34966494	34966495	Zm00001d028436	+	three_prime_UTR	19.444	2.13365	0.538264
chr1	34979501	34979502	Zm00001d028438	+	three_prime_UTR	5.59202	7.85924	0.228223
chr1	35278010	35278011	Zm00001d028450	-	three_prime_UTR	11.4997	3.9299	2.28366
chr1	35472902	35472903	Zm00001d028453	-	end	6.14854	3.51968	3.88562
chr1	35717222	35717223	Zm00001d028463	+	three_prime_UTR	3.84678	5.68489	3.30193
chr1	35785445	35785446	Zm00001d028464	+	three_prime_UTR	7.70762	5.05273	0.336178
chr1	36215905	36215906	Zm00001d028475	+	three_prime_UTR	9.74233	4.71527	0.58417
chr1	36256521	36256522	Zm00001d028477	+	end	23.6987	2.77187	0.916181
chr1	36485318	36485319	Zm00001d028481	+	three_prime_UTR	15.7544	5.50452	0.262344
chr1	36843300	36843301	Zm00001d028490	+	three_prime_UTR	7.15562	6.20699	0.28095
chr1	36894493	36894494	Zm00001d028493	-	end	1.55573	8.65962	0
chr1	37478959	37478960	Zm00001d028509	+	CDS	17.9528	2.13916	2.47784
chr1	37480919	37480920	Zm00001d028509	+	three_prime_UTR	17.9528	2.46714	2.47784
chr1	37580668	37580669	Zm00001d028511	-	three_prime_UTR	3.5979	12.2347	0.384296
chr1	37767745	37767746	Zm00001d028513	+	three_prime_UTR	5.8579	5.76111	2.64969
chr1	37916855	37916856	Zm00001d028515	-	end	17.9904	6.65451	2.2685
chr1	38242618	38242619	Zm00001d028528	+	three_prime_UTR	2.9775	12.1465	0.851923
chr1	38255325	38255326	Zm00001d028529	-	end	12.4364	4.37643	2.59011
chr1	38342160	38342161	Zm00001d028531	+	three_prime_UTR	12.2281	5.67794	3.99664
chr1	38403481	38403482	Zm00001d028532	+	three_prime_UTR	9.85636	5.553	2.05434
chr1	38449973	38449974	Zm00001d028534	-	three_prime_UTR	1.7687	6.04656	0
chr1	38519647	38519648	Zm00001d028535	+	end	4.26816	2.80975	0.626478
chr1	38521032	38521033	Zm00001d028536	-	end	67.5383	1.99108	0.543501
chr1	38643782	38643783	Zm00001d028539	+	three_prime_UTR	3.24734	5.84315	0.577799
chr1	38645073	38645074	Zm00001d028540	-	three_prime_UTR	3.63777	3.21059	1.58271
chr1	38697219	38697220	Zm00001d028542	+	three_prime_UTR	174.609	2.58955	2.12736
chr1	38737045	38737046	Zm00001d028543	+	three_prime_UTR	4.60355	4.03104	0.488703
chr1	38914580	38914581	Zm00001d028546	+	three_prime_UTR	5.77035	6.39649	0.244774
chr1	38972890	38972891	Zm00001d028549	+	end	11.8492	7.41398	3.3306
chr1	38977954	38977955	Zm00001d028550	+	three_prime_UTR	9.61176	4.39569	2.91676
chr1	39105264	39105265	Zm00001d028558	+	three_prime_UTR	3.17593	8.07632	0.658834
chr1	39163623	39163624	Zm00001d028560	+	three_prime_UTR	5.53936	4.30452	0.755316
chr1	39401376	39401377	Zm00001d028568	+	three_prime_UTR	19.7307	4.26731	1.0168
chr1	39403133	39403134	Zm00001d028569	-	three_prime_UTR	4.13369	7.41398	2.05223
chr1	39410645	39410646	Zm00001d028570	-	three_prime_UTR	8.0532	4.16475	0.496979
chr1	39563479	39563480	Zm00001d028575	-	intron	24.7428	5.81174	1.72657
chr1	40097148	40097149	Zm00001d028586	+	three_prime_UTR	10.8477	5.54533	0.363021
chr1	40168710	40168711	Zm00001d028593	+	three_prime_UTR	2.7855	6.86701	0.869783
chr1	40249788	40249789	Zm00001d028596	+	three_prime_UTR	3.32375	4.94835	2.69669
chr1	40260773	40260774	Zm00001d028597	+	three_prime_UTR	3.13154	8.04878	0.669754
chr1	40599126	40599127	Zm00001d028606	+	three_prime_UTR	17.1309	4.26838	0.428658
chr1	40713069	40713070	Zm00001d028608	+	five_prime_UTR	13.8774	2.99162	0.761245
chr1	40717904	40717905	Zm00001d028608	+	three_prime_UTR	13.8774	5.09654	0.761245
chr1	40787092	40787093	Zm00001d028612	+	three_prime_UTR	5.85319	5.35053	2.28088
chr1	40787642	40787643	Zm00001d028613	-	three_prime_UTR	16.7785	2.68915	0.632476
chr1	41021896	41021897	Zm00001d028619	+	three_prime_UTR	3.07973	9.87105	1.04743
chr1	41456858	41456859	Zm00001d028631	-	three_prime_UTR	10.4371	3.3742	1.01691
chr1	41589398	41589399	Zm00001d028641	-	end	6.54202	7.79032	3.21577
chr1	41837919	41837920	Zm00001d028653	+	three_prime_UTR	19.0804	3.19047	0.616376
chr1	41899087	41899088	Zm00001d028655	-	three_prime_UTR	12.3327	3.58193	2.79936
chr1	42051435	42051436	Zm00001d028656	-	three_prime_UTR	26.1184	3.58061	0.906273
chr1	42128769	42128770	Zm00001d028661	-	end	14.6869	4.40658	3.07925
chr1	42230078	42230079	Zm00001d028662	-	three_prime_UTR	7.70223	5.96323	0.646832
chr1	42564082	42564083	Zm00001d028672	-	three_prime_UTR	8.28628	3.82324	2.08834
chr1	42761399	42761400	Zm00001d028676	+	CDS	3.01891	6.19827	0.499955
chr1	43083496	43083497	Zm00001d028687	-	three_prime_UTR	9.60482	3.61941	0.338117
chr1	43312203	43312204	Zm00001d028691	-	end	5.26998	3.06021	1.3748
chr1	43332724	43332725	Zm00001d028692	-	intron	36.0557	2.58711	2.23183
chr1	43359200	43359201	Zm00001d028695	+	three_prime_UTR	10.3226	5.60165	2.74864
chr1	43439699	43439700	Zm00001d028698	-	intron	7.9695	6.43075	1.32634
chr1	43581648	43581649	Zm00001d028699	+	three_prime_UTR	4.07414	16.1683	0.379577
chr1	43724143	43724144	Zm00001d028704	+	three_prime_UTR	31.5843	6.47397	2.58963
chr1	43830096	43830097	Zm00001d028707	+	end	9.73597	3.35872	3.95962
chr1	43904138	43904139	Zm00001d028709	+	three_prime_UTR	70.4833	2.49583	4.09803
chr1	43908557	43908558	Zm00001d028711	-	three_prime_UTR	7.7856	7.92727	0.453328
chr1	44006585	44006586	Zm00001d028712	+	three_prime_UTR	10.0168	4.21603	0.938451
chr1	44244736	44244737	Zm00001d028720	-	end	11.7911	3.45786	0.514256
chr1	44374076	44374077	Zm00001d028726	-	three_prime_UTR	13.3214	6.50534	1.45135
chr1	44517840	44517841	Zm00001d028727	+	three_prime_UTR	12.7147	3.29178	0.487791
chr1	44532043	44532044	Zm00001d028728	+	three_prime_UTR	4.09484	5.41626	0.916815
chr1	44560562	44560563	Zm00001d028733	+	end	5.90788	6.99627	0.66544
chr1	44978211	44978212	Zm00001d028742	+	three_prime_UTR	76.2911	2.09386	0.424486
chr1	45602469	45602470	Zm00001d028755	-	three_prime_UTR	28.1361	2.69826	3.44037
chr1	45896209	45896210	Zm00001d028762	+	end	3.04353	9.60185	0.788308
chr1	46011582	46011583	Zm00001d028770	-	three_prime_UTR	10.9006	3.58764	0.832043
chr1	46170075	46170076	Zm00001d028773	+	end	14.4049	3.53691	2.72046
chr1	46181523	46181524	Zm00001d028775	-	end	12.7763	3.92134	1.17129
chr1	46319411	46319412	Zm00001d028782	+	end	10.2816	3.67846	0.837857
chr1	46383864	46383865	Zm00001d028786	+	three_prime_UTR	35.8608	2.37986	4.53378
chr1	46389667	46389668	Zm00001d028787	-	end	23.6808	2.943	0.727159
chr1	46822966	46822967	Zm00001d028801	+	three_prime_UTR	13.0925	3.09501	1.54804
chr1	46826666	46826667	Zm00001d028802	-	three_prime_UTR	4.42915	8.37117	2.81417
chr1	46898817	46898818	Zm00001d028804	-	three_prime_UTR	10.3915	2.70432	2.27265
chr1	47150998	47150999	Zm00001d028810	+	three_prime_UTR	22.2614	4.6612	0.771254
chr1	47403675	47403676	Zm00001d028813	+	three_prime_UTR	2.07859	19.13	0.699262
chr1	47589421	47589422	Zm00001d028818	+	three_prime_UTR	4.14817	4.78985	0.252878
chr1	47753951	47753952	Zm00001d028825	+	three_prime_UTR	2.30735	6.32004	0.73909
chr1	47800177	47800178	Zm00001d028827	+	three_prime_UTR	1.92569	11.0533	1.02334
chr1	48282706	48282707	Zm00001d028837	+	end	1.20353	7.42894	1.89205
chr1	49087975	49087976	Zm00001d028868	-	three_prime_UTR	8.15279	5.15301	0.746855
chr1	49600210	49600211	Zm00001d028885	+	intron	4.10765	3.81703	0.897479
chr1	49600397	49600398	Zm00001d028885	+	intron	4.10765	11.1292	0.897479
chr1	49813572	49813573	Zm00001d028890	-	intron	1.22907	10.5418	0
chr1	49990643	49990644	Zm00001d028894	+	end	14.1347	3.551	1.56588
chr1	49993066	49993067	Zm00001d028895	-	three_prime_UTR	11.8361	5.75812	1.16853
chr1	50025025	50025026	Zm00001d028896	-	three_prime_UTR	6.47427	6.76587	0.225142
chr1	50144826	50144827	Zm00001d028898	+	three_prime_UTR	3.39562	8.40329	0.794656
chr1	50191053	50191054	Zm00001d028901	-	intron	14.5026	1.83923	0.556631
chr1	50231541	50231542	Zm00001d028903	-	three_prime_UTR	6.37116	7.13052	0.593317
chr1	50448678	50448679	Zm00001d028905	+	intron	12.5163	4.9061	0.336627
chr1	50514215	50514216	Zm00001d028907	-	end	3.59108	3.42852	0.482331
chr1	50721194	50721195	Zm00001d028909	+	end	15.5857	4.11721	1.45062
chr1	50786414	50786415	Zm00001d028910	+	three_prime_UTR	3.38703	10.9693	0.576983
chr1	51160334	51160335	Zm00001d028915	+	three_prime_UTR	37.0678	4.33301	0.643402
chr1	51464115	51464116	Zm00001d028918	+	end	50.2479	1.95619	3.25892
chr1	51491357	51491358	Zm00001d028920	-	three_prime_UTR	1.66469	6.67415	0.817534
chr1	51593483	51593484	Zm00001d028921	+	three_prime_UTR	3.21155	9.68518	0.448491
chr1	51727565	51727566	Zm00001d028924	+	end	48.1244	1.75358	3.33752
chr1	51754956	51754957	Zm00001d028926	-	intron	1.60339	8.4545	0
chr1	52167814	52167815	Zm00001d028936	-	three_prime_UTR	7.63696	7.60711	2.26938
chr1	52508965	52508966	Zm00001d028946	+	end	3.40722	4.49151	1.49788
chr1	52645351	52645352	Zm00001d028950	+	three_prime_UTR	21.2048	3.65197	3.07808
chr1	52645846	52645847	Zm00001d028951	-	three_prime_UTR	4.04182	7.58405	0.951032
chr1	52672380	52672381	Zm00001d028952	-	three_prime_UTR	5.34044	4.31859	0.642968
chr1	52841209	52841210	Zm00001d028954	+	three_prime_UTR	8.92298	4.69452	3.82229
chr1	52853329	52853330	Zm00001d028955	+	three_prime_UTR	6.05048	4.66418	0.68562
chr1	52873318	52873319	Zm00001d028958	-	end	9.48308	3.98216	0.788564
chr1	52938728	52938729	Zm00001d028960	-	three_prime_UTR	2.88006	5.67194	0.566575
chr1	53144758	53144759	Zm00001d028963	+	three_prime_UTR	27.0764	3.21826	4.23638
chr1	53154464	53154465	Zm00001d028964	+	end	10.2577	5.83268	1.20591
chr1	53456239	53456240	Zm00001d028981	-	three_prime_UTR	6.11513	5.89486	1.8822
chr1	53772015	53772016	Zm00001d028989	-	three_prime_UTR	4.20518	4.53043	1.82063
chr1	53953425	53953426	Zm00001d028994	-	intron	3.07152	11.1494	0.671778
chr1	54480401	54480402	Zm00001d029004	+	three_prime_UTR	1.71058	16.7853	0
chr1	54933619	54933620	Zm00001d029012	+	three_prime_UTR	10.1146	3.29561	0.181939
chr1	55059885	55059886	Zm00001d029020	+	three_prime_UTR	10.9111	4.57498	1.7739
chr1	55244403	55244404	Zm00001d029027	+	end	90.2817	1.99441	3.3333
chr1	55483928	55483929	Zm00001d029034	+	three_prime_UTR	8.99484	7.58633	0.316704
chr1	55560976	55560977	Zm00001d029036	-	three_prime_UTR	34.381	2.31313	2.08042
chr1	55700377	55700378	Zm00001d029039	-	three_prime_UTR	29.2967	2.68915	1.19795
chr1	55780015	55780016	Zm00001d029041	-	three_prime_UTR	1.91485	7.91223	2.24891
chr1	55935859	55935860	Zm00001d029044	+	three_prime_UTR	7.65411	6.0316	0.850469
chr1	56037256	56037257	Zm00001d029046	+	end	3.25397	3.43715	0
chr1	56037615	56037616	Zm00001d029046	+	three_prime_UTR	3.25397	6.74606	0
chr1	56104024	56104025	Zm00001d029048	+	three_prime_UTR	8.57437	6.0316	3.17887
chr1	56383534	56383535	Zm00001d029055	-	three_prime_UTR	3.38672	4.68407	0.3637
chr1	56385678	56385679	Zm00001d029055	-	CDS	3.38672	6.5628	0.3637
chr1	56699986	56699987	Zm00001d029056	+	three_prime_UTR	12.6096	3.29035	0.551688
chr1	56921179	56921180	Zm00001d029065	+	three_prime_UTR	13.0603	5.23737	3.2637
chr1	56982559	56982560	Zm00001d029066	+	three_prime_UTR	3.3704	9.27495	0.417538
chr1	57266110	57266111	Zm00001d029077	+	end	2.90519	4.99963	0.964801
chr1	57452365	57452366	Zm00001d029084	+	three_prime_UTR	7.17828	3.77498	0.475257
chr1	57457644	57457645	Zm00001d029087	-	three_prime_UTR	3.49025	4.30452	0.995714
chr1	57486046	57486047	Zm00001d029091	-	three_prime_UTR	2.46773	11.5501	1.07094
chr1	57696748	57696749	Zm00001d029095	+	three_prime_UTR	4.36963	5.68489	0.552555
chr1	57824548	57824549	Zm00001d029096	-	CDS	7.00376	1.93181	0.711379
chr1	58182145	58182146	Zm00001d029104	+	three_prime_UTR	3.17916	6.99627	0.866323
chr1	58201536	58201537	Zm00001d029105	+	three_prime_UTR	43.4113	2.64357	0.790218
chr1	58277920	58277921	Zm00001d029106	+	end	11.8428	3.21221	0.968521
chr1	58534947	58534948	Zm00001d029118	-	three_prime_UTR	2.08359	14.813	0.940315
chr1	58742794	58742795	Zm00001d029120	-	three_prime_UTR	12.0533	2.98161	0.390916
chr1	58944987	58944988	Zm00001d029121	-	three_prime_UTR	19.7492	4.31859	0.872425
chr1	59421060	59421061	Zm00001d029129	+	three_prime_UTR	2.69694	11.7418	0.435994
chr1	59785699	59785700	Zm00001d029133	+	end	7.58524	8.64465	0.197847
chr1	60323082	60323083	Zm00001d029141	-	three_prime_UTR	3.60768	7.52687	1.14791
chr1	60327760	60327761	Zm00001d029142	-	end	3.13173	9.27495	0
chr1	60338897	60338898	Zm00001d029143	-	three_prime_UTR	1.81423	5.37781	0
chr1	60535162	60535163	Zm00001d029149	+	three_prime_UTR	15.4547	4.26731	1.58879
chr1	60879819	60879820	Zm00001d029165	-	end	8.14139	4.75795	0.831733
chr1	60934239	60934240	Zm00001d029170	+	three_prime_UTR	26.3226	2.9608	3.16367
chr1	60950826	60950827	Zm00001d029173	+	end	26.7222	2.32647	2.88543
chr1	61233094	61233095	Zm00001d029180	+	end	4.81322	3.48495	0.255579
chr1	61570334	61570335	Zm00001d029188	+	three_prime_UTR	5.46702	6.03659	0.926924
chr1	61642104	61642105	Zm00001d029190	+	end	2.44302	7.80761	0.66972
chr1	61642662	61642663	Zm00001d029191	-	three_prime_UTR	1.20575	12.8349	0
chr1	61784026	61784027	Zm00001d029196	-	three_prime_UTR	5.39878	7.13052	0.376806
chr1	61901190	61901191	Zm00001d029197	+	three_prime_UTR	7.46734	4.93766	0.977106
chr1	61904294	61904295	Zm00001d029198	-	three_prime_UTR	1.91572	8.64465	1.50403
chr1	62026653	62026654	Zm00001d029200	-	end	2.13806	9.11013	2.19391
chr1	62065660	62065661	Zm00001d029201	-	end	61.5548	2.7765	4.25395
chr1	62416967	62416968	Zm00001d029206	+	three_prime_UTR	1.16194	4.63748	0
chr1	62427175	62427176	Zm00001d029208	+	three_prime_UTR	5.64237	9.73859	1.9987
chr1	62494428	62494429	Zm00001d029212	-	three_prime_UTR	8.35967	4.8734	0.904988
chr1	62510734	62510735	Zm00001d029214	-	three_prime_UTR	2.50264	8.62895	3.16411
chr1	63025703	63025704	Zm00001d029223	-	three_prime_UTR	3.16345	18.2198	0.52157
chr1	63132166	63132167	Zm00001d029227	-	three_prime_UTR	6.8493	5.44141	0.763998
chr1	63327867	63327868	Zm00001d029238	+	three_prime_UTR	60.1062	3.16654	3.44668
chr1	63752549	63752550	Zm00001d029249	+	three_prime_UTR	9.06201	13.7874	1.8387
chr1	63834502	63834503	Zm00001d029251	-	three_prime_UTR	2.98907	4.3054	0.484492
chr1	63860085	63860086	Zm00001d029254	-	end	2.69409	10.3736	0.685155
chr1	63872784	63872785	Zm00001d029256	+	three_prime_UTR	2.84457	5.56048	1.99427
chr1	64216360	64216361	Zm00001d029264	+	three_prime_UTR	3.05623	7.404	0.352447
chr1	64479633	64479634	Zm00001d029272	+	three_prime_UTR	14.8125	5.16278	1.30035
chr1	64728781	64728782	Zm00001d029281	-	three_prime_UTR	5.11029	10.6709	2.39828
chr1	64846885	64846886	Zm00001d029285	+	three_prime_UTR	7.79669	11.6402	0.837485
chr1	65941557	65941558	Zm00001d029324	-	end	27.1465	2.12114	1.65951
chr1	65991077	65991078	Zm00001d029325	-	three_prime_UTR	49.2146	2.66544	2.8102
chr1	66122833	66122834	Zm00001d029328	-	three_prime_UTR	10.6213	2.9778	0.951042
chr1	66248546	66248547	Zm00001d029329	+	three_prime_UTR	4.93091	6.36614	0.661166
chr1	66336184	66336185	Zm00001d029333	+	three_prime_UTR	1.87028	6.84723	0
chr1	66647726	66647727	Zm00001d029342	+	three_prime_UTR	3.10012	7.96183	0.698367
chr1	66648897	66648898	Zm00001d029343	+	five_prime_UTR	3.08751	2.16853	0.929361
chr1	66654831	66654832	Zm00001d029343	+	three_prime_UTR	3.08751	6.89372	0.929361
chr1	67038685	67038686	Zm00001d029352	-	three_prime_UTR	5.52017	9.02406	0.936256
chr1	67436077	67436078	Zm00001d029361	-	three_prime_UTR	18.3698	5.86073	1.1935
chr1	68097931	68097932	Zm00001d029375	+	CDS	6.34393	2.46883	0.387372
chr1	68098595	68098596	Zm00001d029375	+	three_prime_UTR	6.34393	11.1304	0.387372
chr1	68246871	68246872	Zm00001d029378	+	CDS	4.71262	5.29997	1.80237
chr1	68250652	68250653	Zm00001d029378	+	three_prime_UTR	4.71262	4.85861	1.80237
chr1	68392561	68392562	Zm00001d029380	-	end	1.117	21.489	4.01466
chr1	68675902	68675903	Zm00001d029392	+	three_prime_UTR	3.75613	5.18896	0.457521
chr1	68683304	68683305	Zm00001d029393	+	three_prime_UTR	18.5254	3.67989	4.05971
chr1	68892639	68892640	Zm00001d029396	+	three_prime_UTR	5.83377	9.27495	2.04744
chr1	69299080	69299081	Zm00001d029408	+	three_prime_UTR	5.17788	8.89177	0.782639
chr1	69321087	69321088	Zm00001d029410	-	three_prime_UTR	7.18967	3.89482	0.502693
chr1	69624739	69624740	Zm00001d029416	+	three_prime_UTR	13.0574	8.9334	0.675281
chr1	69732697	69732698	Zm00001d029418	-	end	18.224	2.40916	3.01821
chr1	69846096	69846097	Zm00001d029422	+	CDS	6.01028	2.24737	0.700067
chr1	69855828	69855829	Zm00001d029422	+	three_prime_UTR	6.01028	5.9252	0.700067
chr1	69909517	69909518	Zm00001d029424	-	three_prime_UTR	3.39485	7.96095	2.97748
chr1	70066630	70066631	Zm00001d029426	+	start	5.70529	3.13919	0.53368
chr1	70069206	70069207	Zm00001d029426	+	three_prime_UTR	5.70529	4.57801	0.53368
chr1	70817978	70817979	Zm00001d029443	-	end	4.39169	3.76346	0.425372
chr1	71436843	71436844	Zm00001d029454	+	three_prime_UTR	4.03933	6.04656	0.388282
chr1	71523837	71523838	Zm00001d029455	+	three_prime_UTR	6.41242	13.9836	1.89546
chr1	71675443	71675444	Zm00001d029457	+	three_prime_UTR	19.7516	2.82269	1.34844
chr1	71833738	71833739	Zm00001d029461	+	three_prime_UTR	4.56059	4.26714	0.331277
chr1	71833738	71833739	Zm00001d029462	-	three_prime_UTR	11.4792	4.26714	0.318826
chr1	72300169	72300170	Zm00001d029473	+	three_prime_UTR	3.6151	9.48113	1.36176
chr1	72598496	72598497	Zm00001d029482	-	three_prime_UTR	18.0535	2.11872	0.845061
chr1	72605827	72605828	Zm00001d029483	+	end	19.1799	3.89579	2.11007
chr1	72835840	72835841	Zm00001d029487	+	end	5.74013	4.11606	1.02457
chr1	72890033	72890034	Zm00001d029490	-	end	7.71828	5.31518	0.342868
chr1	73369473	73369474	Zm00001d029498	+	three_prime_UTR	12.0712	2.609	1.51785
chr1	73454431	73454432	Zm00001d029502	+	end	16.9149	2.21057	0.538414
chr1	74097983	74097984	Zm00001d029515	+	intron	2.97263	3.20169	1.1296
chr1	75041964	75041965	Zm00001d029530	-	three_prime_UTR	3.66614	7.1509	0.289441
chr1	75042158	75042159	Zm00001d029530	-	three_prime_UTR	3.66614	5.23948	0.289441
chr1	75048224	75048225	Zm00001d029530	-	CDS	3.66614	4.13816	0.289441
chr1	75283454	75283455	Zm00001d029534	-	end	4.58794	3.20873	0.490743
chr1	75284054	75284055	Zm00001d029534	-	CDS	4.58794	2.60035	0.490743
chr1	75647923	75647924	Zm00001d029543	+	three_prime_UTR	51.9777	2.03228	3.68568
chr1	75699404	75699405	Zm00001d029548	-	end	4.05527	4.73255	0.678046
chr1	75803628	75803629	Zm00001d029550	+	end	1.36748	8.89677	0.739704
chr1	75803628	75803629	Zm00001d029550	+	five_prime_UTR	1.36748	8.89677	0.739704
chr1	75803628	75803629	Zm00001d029551	-	end	1.00133	8.89677	1.80863
chr1	75803628	75803629	Zm00001d029551	-	five_prime_UTR	1.00133	8.89677	1.80863
chr1	75902342	75902343	Zm00001d029552	+	three_prime_UTR	3.80052	6.48349	1.42575
chr1	76055078	76055079	Zm00001d029555	+	three_prime_UTR	6.05137	7.34871	2.62552
chr1	76078481	76078482	Zm00001d029557	+	three_prime_UTR	21.4255	2.7639	1.05714
chr1	76215410	76215411	Zm00001d029561	-	three_prime_UTR	7.22265	5.18896	0.256619
chr1	76614104	76614105	Zm00001d029567	-	three_prime_UTR	5.27922	8.09769	1.96883
chr1	76876860	76876861	Zm00001d029572	+	three_prime_UTR	2.3523	10.2856	1.3811
chr1	77175007	77175008	Zm00001d029576	+	three_prime_UTR	3.65667	5.83406	1.75324
chr1	78351310	78351311	Zm00001d029595	+	three_prime_UTR	59.2071	3.03991	1.44219
chr1	78390970	78390971	Zm00001d029597	+	three_prime_UTR	61.7774	2.54938	0.870568
chr1	78753062	78753063	Zm00001d029603	-	three_prime_UTR	4.31144	9.71722	0.769407
chr1	79095005	79095006	Zm00001d029608	-	three_prime_UTR	6.28633	4.40238	0.394881
chr1	80178990	80178991	Zm00001d029625	-	three_prime_UTR	39.6358	2.26522	3.89693
chr1	80234151	80234152	Zm00001d029626	-	three_prime_UTR	10.2554	6.50534	0.271151
chr1	80760750	80760751	Zm00001d029632	-	three_prime_UTR	5.42266	7.68615	0.992343
chr1	81312566	81312567	Zm00001d029649	-	three_prime_UTR	4.61764	6.41747	0.823243
chr1	81313325	81313326	Zm00001d029649	-	three_prime_UTR	4.61764	2.8828	0.823243
chr1	81455122	81455123	Zm00001d029653	-	end	11.01	5.6103	0.457568
chr1	81612857	81612858	Zm00001d029654	-	three_prime_UTR	2.456	10.0954	0.462296
chr1	81703938	81703939	Zm00001d029657	+	end	3.33796	11.6628	0.664448
chr1	81803354	81803355	Zm00001d029664	-	three_prime_UTR	2.99219	5.7656	0.601332
chr1	82236999	82237000	Zm00001d029674	+	three_prime_UTR	11.7418	3.6367	0.709697
chr1	82569642	82569643	Zm00001d029684	-	three_prime_UTR	2.49785	11.5782	0
chr1	83043585	83043586	Zm00001d029697	+	intron	1.39064	11.6315	2.58921
chr1	83208790	83208791	Zm00001d029705	+	three_prime_UTR	1.90284	11.6315	0
chr1	84227298	84227299	Zm00001d029725	+	three_prime_UTR	8.94004	5.31265	2.13884
chr1	84229082	84229083	Zm00001d029726	-	three_prime_UTR	4.39597	5.39846	0.725831
chr1	84357873	84357874	Zm00001d029733	-	three_prime_UTR	4.89288	6.79186	1.6303
chr1	84581820	84581821	Zm00001d029736	-	three_prime_UTR	15.0244	2.60807	0.482562
chr1	84849365	84849366	Zm00001d029740	-	three_prime_UTR	20.0219	2.87906	3.72781
chr1	85465689	85465690	Zm00001d029750	-	three_prime_UTR	5.99884	4.43162	0.446885
chr1	85509456	85509457	Zm00001d029753	+	three_prime_UTR	2.84316	6.92769	0.809223
chr1	85552659	85552660	Zm00001d029754	-	three_prime_UTR	1.53351	9.06086	0
chr1	85779401	85779402	Zm00001d029756	+	three_prime_UTR	3.71578	6.31007	0.749617
chr1	86134487	86134488	Zm00001d029762	+	three_prime_UTR	43.5582	2.73108	0.271499
chr1	86636508	86636509	Zm00001d029782	-	three_prime_UTR	11.3846	5.07528	0.530463
chr1	86776197	86776198	Zm00001d029785	+	three_prime_UTR	7.16413	3.49814	0.267728
chr1	87586970	87586971	Zm00001d029803	-	three_prime_UTR	4.24515	13.0304	0.566545
chr1	87841398	87841399	Zm00001d029809	+	three_prime_UTR	12.2701	3.11125	2.55295
chr1	88023494	88023495	Zm00001d029810	+	three_prime_UTR	15.8719	4.16475	0.587867
chr1	88025063	88025064	Zm00001d029811	-	three_prime_UTR	4.47485	6.80449	2.07298
chr1	88462857	88462858	Zm00001d029818	+	three_prime_UTR	2.48192	11.194	0
chr1	89011395	89011396	Zm00001d029826	+	three_prime_UTR	3.42286	15.1014	1.02592
chr1	89270757	89270758	Zm00001d029832	+	three_prime_UTR	3.21964	8.7814	0.587507
chr1	89363630	89363631	Zm00001d029833	+	three_prime_UTR	1.97713	10.0454	0
chr1	89935876	89935877	Zm00001d029848	+	three_prime_UTR	15.5645	3.41385	0.884217
chr1	90507081	90507082	Zm00001d029856	+	three_prime_UTR	20.2066	4.16108	4.63425
chr1	90857896	90857897	Zm00001d029860	-	end	5.93902	5.82008	0.817507
chr1	90965808	90965809	Zm00001d029865	-	end	12.606	5.23737	0.451113
chr1	91258172	91258173	Zm00001d029872	+	three_prime_UTR	3.9231	7.91928	0.563881
chr1	91425016	91425017	Zm00001d029875	+	three_prime_UTR	9.96223	5.18418	2.88828
chr1	92228144	92228145	Zm00001d029887	-	end	7.79985	5.43936	0.927332
chr1	92564535	92564536	Zm00001d029889	+	three_prime_UTR	4.79471	9.63664	0.476465
chr1	93749402	93749403	Zm00001d029910	+	three_prime_UTR	2.8791	6.43542	0
chr1	95656406	95656407	Zm00001d029938	+	three_prime_UTR	6.96975	4.20225	0.528774
chr1	96704121	96704122	Zm00001d029965	+	three_prime_UTR	67.7758	2.33877	1.2949
chr1	96901237	96901238	Zm00001d029968	-	end	36.9867	6.18331	1.8491
chr1	97100478	97100479	Zm00001d029973	+	end	11.4892	3.35872	1.08118
chr1	97112808	97112809	Zm00001d029975	-	three_prime_UTR	3.68908	4.34233	1.35834
chr1	97317156	97317157	Zm00001d029978	+	three_prime_UTR	9.18134	4.33301	1.56743
chr1	97326996	97326997	Zm00001d029979	+	three_prime_UTR	10.2375	4.64068	0.899921
chr1	97335657	97335658	Zm00001d029980	+	three_prime_UTR	2.56302	12.7637	0.84734
chr1	98384015	98384016	Zm00001d029997	+	end	35.0554	2.2695	4.33719
chr1	98585507	98585508	Zm00001d030005	-	end	2.25343	3.9694	0.61252
chr1	98960720	98960721	Zm00001d030009	-	three_prime_UTR	24.5179	3.48541	1.72713
chr1	98969064	98969065	Zm00001d030010	+	three_prime_UTR	44.2554	3.08567	1.99718
chr1	99113905	99113906	Zm00001d030011	-	three_prime_UTR	18.5423	4.18174	0.456388
chr1	99319081	99319082	Zm00001d030012	+	three_prime_UTR	2.42671	8.91814	0
chr1	99424108	99424109	Zm00001d030014	+	three_prime_UTR	27.363	2.9626	0.660103
chr1	99937408	99937409	Zm00001d030018	-	three_prime_UTR	1.61103	13.6804	3.25711
chr1	99944476	99944477	Zm00001d030019	+	three_prime_UTR	6.7499	4.11347	1.9236
chr1	99950418	99950419	Zm00001d030020	+	three_prime_UTR	15.5887	4.77058	1.20599
chr1	100647183	100647184	Zm00001d030026	+	three_prime_UTR	6.40198	8.51282	0
chr1	100840857	100840858	Zm00001d030031	+	three_prime_UTR	10.2643	6.02644	2.23355
chr1	102721547	102721548	Zm00001d030061	+	end	1.60236	6.4943	0
chr1	103637895	103637896	Zm00001d030074	+	three_prime_UTR	52.1312	3.65195	1.39196
chr1	104669912	104669913	Zm00001d030087	-	three_prime_UTR	1.4478	7.52691	2.1189
chr1	105035305	105035306	Zm00001d030091	-	three_prime_UTR	3.21759	17.2004	0.731199
chr1	105863063	105863064	Zm00001d030103	-	end	15.7339	3.6367	0.651765
chr1	106125945	106125946	Zm00001d030106	+	intron	17.7732	4.57138	0.319416
chr1	106840270	106840271	Zm00001d030114	-	end	1.6274	3.20169	1.53078
chr1	107056368	107056369	Zm00001d030116	+	end	2.36423	7.64412	1.77831
chr1	107682351	107682352	Zm00001d030126	-	three_prime_UTR	6.13831	6.5589	0.674254
chr1	107993934	107993935	Zm00001d030130	-	end	3.90105	3.73739	0.351744
chr1	108282947	108282948	Zm00001d030133	-	three_prime_UTR	3.57622	6.51761	0.344344
chr1	108663938	108663939	Zm00001d030146	-	end	9.80739	3.08567	1.61836
chr1	108717824	108717825	Zm00001d030149	-	three_prime_UTR	40.4606	2.99176	0.792289
chr1	109410950	109410951	Zm00001d030157	-	end	6.08567	2.07297	1.57804
chr1	109469486	109469487	Zm00001d030159	-	end	45.4062	2.62604	0.676223
chr1	109870219	109870220	Zm00001d030164	+	three_prime_UTR	5.39054	5.80553	0.219041
chr1	110002313	110002314	Zm00001d030166	-	end	4.06674	3.16171	0.371354
chr1	110343535	110343536	Zm00001d030172	-	three_prime_UTR	6.99153	4.8734	0.337544
chr1	110378424	110378425	Zm00001d030173	-	three_prime_UTR	8.59133	8.69898	0.228409
chr1	111923829	111923830	Zm00001d030184	+	three_prime_UTR	2.45091	17.2893	1.03415
chr1	112579484	112579485	Zm00001d030194	-	three_prime_UTR	2.96133	4.77657	2.19643
chr1	113710295	113710296	Zm00001d030217	+	CDS	9.95176	3.75453	0.948059
chr1	113769826	113769827	Zm00001d030220	-	end	33.53	2.32609	0.615977
chr1	114096219	114096220	Zm00001d030223	+	end	3.65408	6.33542	0.76067
chr1	114880143	114880144	Zm00001d030231	+	three_prime_UTR	1.34028	6.43542	0.789708
chr1	115448596	115448597	Zm00001d030239	-	three_prime_UTR	2.60684	7.41845	0.724291
chr1	117006091	117006092	Zm00001d030256	+	three_prime_UTR	11.521	7.05721	0.850886
chr1	117694807	117694808	Zm00001d030266	+	three_prime_UTR	16.2613	4.15781	0.173676
chr1	118829824	118829825	Zm00001d030282	-	three_prime_UTR	14.8284	1.73705	0.413527
chr1	119480875	119480876	Zm00001d030285	-	three_prime_UTR	2.00378	6.27133	0
chr1	120812908	120812909	Zm00001d030301	+	three_prime_UTR	2.61202	13.0313	1.73475
chr1	122019623	122019624	Zm00001d030316	+	CDS	4.83397	3.16002	1.61763
chr1	126626075	126626076	Zm00001d030366	-	three_prime_UTR	4.18626	9.02872	0.440935
chr1	126997715	126997716	Zm00001d030372	+	three_prime_UTR	2.63449	8.78257	1.15609
chr1	127221863	127221864	Zm00001d030373	-	end	49.6026	2.01267	1.10416
chr1	129227516	129227517	Zm00001d030398	-	three_prime_UTR	6.51109	5.96323	0.326919
chr1	129316996	129316997	Zm00001d030399	-	CDS	3.34131	2.83597	0.439109
chr1	130328594	130328595	Zm00001d030409	-	three_prime_UTR	4.03191	9.50678	3.68582
chr1	131282013	131282014	Zm00001d030421	-	three_prime_UTR	3.53046	19.2037	2.04464
chr1	135214820	135214821	Zm00001d030471	-	intron	7.31012	9.50313	0.270875
chr1	135216163	135216164	Zm00001d030471	-	intron	7.31012	5.37781	0.270875
chr1	138711853	138711854	Zm00001d030496	+	three_prime_UTR	21.4732	2.95432	1.74721
chr1	140243481	140243482	Zm00001d030508	+	end	1.54297	4.84259	0
chr1	140376021	140376022	Zm00001d030509	+	end	10.6006	5.51213	2.10598
chr1	140875179	140875180	Zm00001d030518	-	three_prime_UTR	6.12318	9.84274	0.609144
chr1	141160984	141160985	Zm00001d030523	+	three_prime_UTR	2.44853	9.38904	0.759774
chr1	142260928	142260929	Zm00001d030533	-	three_prime_UTR	6.08513	3.21826	0.727012
chr1	142961667	142961668	Zm00001d030544	-	end	7.43322	2.85383	0.51605
chr1	143230754	143230755	Zm00001d030549	-	end	24.0981	2.85648	1.42196
chr1	143495856	143495857	Zm00001d030554	-	three_prime_UTR	5.35771	5.0477	0.435165
chr1	143496061	143496062	Zm00001d030554	-	three_prime_UTR	5.35771	2.52017	0.435165
chr1	143976363	143976364	Zm00001d030557	+	end	13.6751	4.17917	0.650555
chr1	144149851	144149852	Zm00001d030561	-	three_prime_UTR	13.1233	9.14995	1.38577
chr1	144878114	144878115	Zm00001d030573	+	three_prime_UTR	5.85029	8.73973	0.761677
chr1	146069805	146069806	Zm00001d030581	-	three_prime_UTR	14.2814	3.20873	0.620906
chr1	146602140	146602141	Zm00001d030587	-	three_prime_UTR	2.54877	5.41626	1.06493
chr1	147206166	147206167	Zm00001d030593	-	end	17.8666	3.83874	0.665868
chr1	147623132	147623133	Zm00001d030601	-	three_prime_UTR	4.06125	8.04405	0.60214
chr1	148190244	148190245	Zm00001d030609	+	three_prime_UTR	4.26008	7.4097	0.427626
chr1	148632349	148632350	Zm00001d030613	-	intron	1.33492	3.61191	0
chr1	148822915	148822916	Zm00001d030618	-	end	31.1626	3.56383	3.49955
chr1	148969281	148969282	Zm00001d030620	-	end	7.80884	8.45737	0.5705
chr1	149354654	149354655	Zm00001d030623	-	three_prime_UTR	14.8638	4.93553	0.723752
chr1	149616441	149616442	Zm00001d030626	+	three_prime_UTR	7.48625	4.16475	0.694102
chr1	149696676	149696677	Zm00001d030627	+	three_prime_UTR	2.45167	18.1098	3.34919
chr1	150127322	150127323	Zm00001d030638	-	three_prime_UTR	52.2842	3.53583	1.43908
chr1	150295539	150295540	Zm00001d030640	+	three_prime_UTR	4.70301	6.40123	0.435732
chr1	151227912	151227913	Zm00001d030657	-	three_prime_UTR	3.92872	12.1786	2.41543
chr1	151472235	151472236	Zm00001d030659	+	three_prime_UTR	11.456	5.5291	0.526268
chr1	151884684	151884685	Zm00001d030665	+	three_prime_UTR	11.1343	5.06274	1.88323
chr1	152040446	152040447	Zm00001d030666	+	three_prime_UTR	4.71138	3.67665	0.472811
chr1	152401007	152401008	Zm00001d030675	-	three_prime_UTR	10.3781	1.96963	0.572765
chr1	152642115	152642116	Zm00001d030677	+	intron	33.2172	3.09501	2.0919
chr1	152957731	152957732	Zm00001d030685	-	end	20.5529	10.9992	3.56522
chr1	152995233	152995234	Zm00001d030688	+	three_prime_UTR	56.9332	2.14358	2.02962
chr1	153227059	153227060	Zm00001d030690	+	three_prime_UTR	11.7629	4.93651	2.59923
chr1	153359085	153359086	Zm00001d030691	+	three_prime_UTR	45.6506	3.12183	2.01327
chr1	153747691	153747692	Zm00001d030694	+	three_prime_UTR	8.16257	4.45907	0.809273
chr1	153747960	153747961	Zm00001d030694	+	three_prime_UTR	8.16257	4.3907	0.809273
chr1	156409868	156409869	Zm00001d030732	-	three_prime_UTR	6.88852	6.53742	1.03806
chr1	157119080	157119081	Zm00001d030739	-	three_prime_UTR	14.2265	3.46398	2.49826
chr1	158438890	158438891	Zm00001d030760	-	intron	3.34673	11.106	0.92305
chr1	159025071	159025072	Zm00001d030770	-	three_prime_UTR	3.26163	6.86605	0.489387
chr1	159126479	159126480	Zm00001d030774	+	CDS	9.67083	2.10753	1.04441
chr1	159126846	159126847	Zm00001d030774	+	end	9.67083	3.49589	1.04441
chr1	159727525	159727526	Zm00001d030786	+	end	57.4463	2.9458	6.0524
chr1	159884376	159884377	Zm00001d030790	+	three_prime_UTR	1.96867	13.671	0.606608
chr1	161943519	161943520	Zm00001d030821	-	end	4.37055	10.0954	0.602007
chr1	162956673	162956674	Zm00001d030846	-	three_prime_UTR	1.98032	6.82367	0.673396
chr1	163880320	163880321	Zm00001d030859	+	end	41.8336	2.22532	0.672811
chr1	164037251	164037252	Zm00001d030863	-	three_prime_UTR	2.37871	6.99627	0.482854
chr1	164205307	164205308	Zm00001d030868	+	three_prime_UTR	18.7106	2.26789	0.395471
chr1	166132734	166132735	Zm00001d030892	+	three_prime_UTR	3.89435	5.48962	0.445034
chr1	166148000	166148001	Zm00001d030893	+	three_prime_UTR	5.41284	5.89486	0.528011
chr1	166287574	166287575	Zm00001d030895	-	three_prime_UTR	22.6532	5.16278	2.07682
chr1	166626314	166626315	Zm00001d030900	+	CDS	1.24161	7.25587	0
chr1	166633461	166633462	Zm00001d030902	+	CDS	7.01179	3.38889	0.540541
chr1	166757632	166757633	Zm00001d030910	-	end	4.34664	5.6516	2.19713
chr1	166757632	166757633	Zm00001d030910	-	three_prime_UTR	4.34664	5.6516	2.19713
chr1	167088550	167088551	Zm00001d030916	-	three_prime_UTR	6.74024	6.48073	0.776167
chr1	167521529	167521530	Zm00001d030920	+	three_prime_UTR	2.55684	15.4517	0.6828
chr1	168091600	168091601	Zm00001d030935	+	three_prime_UTR	5.04345	5.44141	0.272454
chr1	168399644	168399645	Zm00001d030939	-	three_prime_UTR	2.78416	10.384	0
chr1	168709343	168709344	Zm00001d030953	+	three_prime_UTR	7.06426	5.75812	1.27392
chr1	168744908	168744909	Zm00001d030954	+	end	1.96406	8.99808	1.02008
chr1	168928078	168928079	Zm00001d030955	+	three_prime_UTR	4.5602	8.9334	1.60082
chr1	169239627	169239628	Zm00001d030960	+	end	5.36426	6.08414	0.49926
chr1	169596968	169596969	Zm00001d030967	-	end	13.5749	2.21581	0.833281
chr1	169615787	169615788	Zm00001d030968	+	three_prime_UTR	13.4129	3.28996	1.12804
chr1	172559405	172559406	Zm00001d030996	-	three_prime_UTR	10.4772	6.09997	0.356662
chr1	172832523	172832524	Zm00001d031002	-	three_prime_UTR	6.60272	3.36849	1.54953
chr1	173135383	173135384	Zm00001d031008	-	end	7.72437	4.44355	1.79484
chr1	173402607	173402608	Zm00001d031013	+	three_prime_UTR	17.1415	3.21221	0.253921
chr1	173445617	173445618	Zm00001d031014	+	end	14.2751	2.57139	1.1397
chr1	174046315	174046316	Zm00001d031024	-	three_prime_UTR	9.0488	3.89579	1.61084
chr1	174132925	174132926	Zm00001d031028	+	three_prime_UTR	5.33415	5.82649	1.38638
chr1	174754333	174754334	Zm00001d031041	+	three_prime_UTR	2.1457	6.17582	0
chr1	174872678	174872679	Zm00001d031050	-	three_prime_UTR	22.6222	3.51443	0.702942
chr1	175153970	175153971	Zm00001d031058	+	end	7.12065	5.03505	0.668468
chr1	175156384	175156385	Zm00001d031059	-	three_prime_UTR	8.7303	7.63439	0.591619
chr1	175156961	175156962	Zm00001d031059	-	end	8.7303	2.07472	0.591619
chr1	175165687	175165688	Zm00001d031060	-	three_prime_UTR	1.97076	6.7636	0.883654
chr1	175260303	175260304	Zm00001d031062	+	three_prime_UTR	9.84978	5.84218	1.71746
chr1	175371392	175371393	Zm00001d031064	-	three_prime_UTR	1.91876	6.82367	0.596104
chr1	175609312	175609313	Zm00001d031065	+	end	2.35258	7.05808	1.02103
chr1	175969814	175969815	Zm00001d031071	-	three_prime_UTR	186.602	3.80931	0.641263
chr1	175980830	175980831	Zm00001d031073	-	three_prime_UTR	2.41019	10.1799	0.55635
chr1	176353908	176353909	Zm00001d031081	-	three_prime_UTR	8.7417	7.41398	0.507017
chr1	176622466	176622467	Zm00001d031088	-	three_prime_UTR	8.49306	3.49975	0.451895
chr1	176657288	176657289	Zm00001d031090	-	three_prime_UTR	7.24123	6.11712	0.948676
chr1	177158167	177158168	Zm00001d031098	-	three_prime_UTR	7.44656	11.8504	0.814242
chr1	177236025	177236026	Zm00001d031101	-	end	23.9707	2.67395	2.19167
chr1	177583738	177583739	Zm00001d031109	+	three_prime_UTR	3.52127	9.16642	3.30705
chr1	177821698	177821699	Zm00001d031115	-	intron	3.59554	3.84373	0.768241
chr1	178020776	178020777	Zm00001d031120	-	three_prime_UTR	21.9949	4.0622	0.292822
chr1	178993457	178993458	Zm00001d031132	-	end	61.9011	2.54938	3.00016
chr1	179010385	179010386	Zm00001d031136	-	three_prime_UTR	82.0344	3.02891	1.22172
chr1	180217989	180217990	Zm00001d031159	+	end	5.11399	3.29812	0.465981
chr1	180291638	180291639	Zm00001d031163	-	three_prime_UTR	13.2873	7.27815	2.06591
chr1	181314074	181314075	Zm00001d031178	+	three_prime_UTR	17.6092	2.99264	1.03861
chr1	181314599	181314600	Zm00001d031179	-	three_prime_UTR	12.4726	5.89486	1.40996
chr1	181579631	181579632	Zm00001d031182	+	three_prime_UTR	26.9238	4.44249	0.389588
chr1	181630863	181630864	Zm00001d031186	-	three_prime_UTR	28.6019	6.20699	3.06725
chr1	181978460	181978461	Zm00001d031203	-	end	37.8903	2.05754	0.793953
chr1	181980804	181980805	Zm00001d031204	-	end	4.4017	8.24545	0.603487
chr1	181980804	181980805	Zm00001d031204	-	three_prime_UTR	4.4017	8.24545	0.603487
chr1	182002329	182002330	Zm00001d031205	-	three_prime_UTR	9.86349	3.6302	5.78343
chr1	182484727	182484728	Zm00001d031216	+	three_prime_UTR	6.14296	5.9252	0.617193
chr1	182659932	182659933	Zm00001d031223	+	intron	6.83161	4.07626	0.575926
chr1	182660153	182660154	Zm00001d031223	+	intron	6.83161	5.66513	0.575926
chr1	182705410	182705411	Zm00001d031227	+	three_prime_UTR	22.3336	4.49173	2.69507
chr1	182802200	182802201	Zm00001d031229	+	intron	1.33061	3.77628	0.852714
chr1	182825563	182825564	Zm00001d031231	-	CDS	6.25568	3.29178	0.462138
chr1	182825904	182825905	Zm00001d031231	-	CDS	6.25568	2.79039	0.462138
chr1	182925240	182925241	Zm00001d031232	-	end	4.28874	5.36863	0.425092
chr1	183230697	183230698	Zm00001d031239	-	CDS	2.49545	7.42894	0
chr1	183880383	183880384	Zm00001d031253	-	three_prime_UTR	102.714	1.9583	0.518112
chr1	184104308	184104309	Zm00001d031256	+	three_prime_UTR	12.845	2.37986	0.400537
chr1	184111766	184111767	Zm00001d031258	-	end	38.0988	1.70378	1.49891
chr1	184113709	184113710	Zm00001d031259	-	three_prime_UTR	51.1578	3.13051	2.25135
chr1	184286387	184286388	Zm00001d031265	-	three_prime_UTR	1.86245	8.24041	0
chr1	184399910	184399911	Zm00001d031267	+	three_prime_UTR	6.5867	9.04996	0.811983
chr1	184436482	184436483	Zm00001d031268	+	three_prime_UTR	1.83721	3.99543	0.999298
chr1	184632095	184632096	Zm00001d031271	+	end	1.47754	7.74814	2.70904
chr1	184903435	184903436	Zm00001d031280	-	CDS	2.5363	5.0227	1.67702
chr1	184924637	184924638	Zm00001d031281	-	CDS	5.16296	3.56725	1.35945
chr1	185477267	185477268	Zm00001d031291	+	three_prime_UTR	3.68114	3.99943	0.377701
chr1	185842840	185842841	Zm00001d031309	+	three_prime_UTR	4.91619	6.86701	0.485701
chr1	185871513	185871514	Zm00001d031315	-	three_prime_UTR	3.90183	3.4068	0.583665
chr1	185921409	185921410	Zm00001d031318	+	three_prime_UTR	6.0791	12.5568	0.567826
chr1	185977823	185977824	Zm00001d031323	-	three_prime_UTR	3.28742	13.0633	1.6585
chr1	186054816	186054817	Zm00001d031326	-	three_prime_UTR	3.6982	10.8256	0.530399
chr1	186075259	186075260	Zm00001d031327	+	three_prime_UTR	4.03707	3.74203	0.645181
chr1	189294721	189294722	Zm00001d031412	+	three_prime_UTR	22.8829	3.33736	0.237189
chr1	189514655	189514656	Zm00001d031418	+	three_prime_UTR	7.50994	7.94641	0.91184
chr1	189859926	189859927	Zm00001d031429	+	three_prime_UTR	55.9276	7.40272	2.7915
chr1	189861879	189861880	Zm00001d031429	+	three_prime_UTR	55.9276	2.91594	2.7915
chr1	189862735	189862736	Zm00001d031430	-	three_prime_UTR	6.2131	3.77636	0.498376
chr1	190216047	190216048	Zm00001d031439	-	end	8.35255	3.50716	1.50329
chr1	190284706	190284707	Zm00001d031447	-	three_prime_UTR	17.7073	5.05538	0.13362
chr1	190321739	190321740	Zm00001d031449	+	end	6.59303	4.02214	0.316809
chr1	190557010	190557011	Zm00001d031453	-	end	8.73218	4.41692	1.4341
chr1	191327953	191327954	Zm00001d031473	-	three_prime_UTR	18.6686	4.12769	0.58983
chr1	191520718	191520719	Zm00001d031480	+	end	3.61023	2.30923	0.914654
chr1	191521244	191521245	Zm00001d031481	-	intron	12.0459	3.8058	1.41784
chr1	191644761	191644762	Zm00001d031486	+	three_prime_UTR	6.61064	3.73134	0.569373
chr1	191777300	191777301	Zm00001d031489	-	three_prime_UTR	2.25624	7.01332	0.546449
chr1	191819341	191819342	Zm00001d031490	-	three_prime_UTR	14.5193	3.70485	1.28705
chr1	191910892	191910893	Zm00001d031494	+	three_prime_UTR	45.9624	3.82505	0.961612
chr1	192252560	192252561	Zm00001d031505	-	three_prime_UTR	3.20674	13.4605	2.56056
chr1	192679268	192679269	Zm00001d031520	+	three_prime_UTR	10.419	2.10113	3.82069
chr1	192762126	192762127	Zm00001d031522	+	three_prime_UTR	33.3769	2.38529	0.588341
chr1	192897773	192897774	Zm00001d031525	+	three_prime_UTR	15.482	4.17455	1.29267
chr1	192956321	192956322	Zm00001d031527	+	three_prime_UTR	15.6227	4.01629	0.650105
chr1	193256871	193256872	Zm00001d031532	+	three_prime_UTR	16.1545	4.78985	0.777486
chr1	193343118	193343119	Zm00001d031534	-	three_prime_UTR	18.3991	2.71886	0.514219
chr1	193697107	193697108	Zm00001d031539	+	three_prime_UTR	7.94012	6.05782	1.01717
chr1	193701430	193701431	Zm00001d031540	+	three_prime_UTR	12.8309	3.67665	0.939061
chr1	193760288	193760289	Zm00001d031542	+	intron	3.02067	9.35829	0.91055
chr1	193780394	193780395	Zm00001d031543	+	three_prime_UTR	5.51841	4.3054	0.45989
chr1	193834137	193834138	Zm00001d031545	-	end	30.2375	2.42245	2.03725
chr1	194270122	194270123	Zm00001d031560	+	three_prime_UTR	10.1111	5.76111	3.50504
chr1	194342324	194342325	Zm00001d031561	+	three_prime_UTR	14.2396	2.71322	0.607325
chr1	194691647	194691648	Zm00001d031569	+	three_prime_UTR	10.2145	3.77498	1.89548
chr1	194692270	194692271	Zm00001d031570	-	end	10.6774	4.40809	1.00528
chr1	194778851	194778852	Zm00001d031572	-	intron	2.79508	5.9395	1.79889
chr1	195291797	195291798	Zm00001d031580	-	three_prime_UTR	36.9689	2.25529	2.08937
chr1	195401281	195401282	Zm00001d031581	+	intron	7.09919	4.98516	0.982109
chr1	195608283	195608284	Zm00001d031589	-	three_prime_UTR	2.12947	12.8111	0.735573
chr1	195676829	195676830	Zm00001d031593	+	intron	13.6987	3.59647	1.24555
chr1	195965622	195965623	Zm00001d031602	+	three_prime_UTR	16.2884	2.20405	1.4395
chr1	196150742	196150743	Zm00001d031611	-	three_prime_UTR	24.5323	4.27831	3.80038
chr1	196227922	196227923	Zm00001d031617	+	three_prime_UTR	14.5651	3.79316	0.910876
chr1	196583578	196583579	Zm00001d031621	+	end	17.4742	1.82315	1.9219
chr1	196865353	196865354	Zm00001d031627	-	three_prime_UTR	37.2364	3.79316	3.29984
chr1	196940511	196940512	Zm00001d031634	+	three_prime_UTR	2.59683	8.46526	0
chr1	197049462	197049463	Zm00001d031637	-	three_prime_UTR	9.78114	6.59199	1.34168
chr1	197109019	197109020	Zm00001d031640	-	three_prime_UTR	13.2946	3.69851	1.73303
chr1	197115485	197115486	Zm00001d031641	+	three_prime_UTR	2.19892	11.6863	1.49886
chr1	197351201	197351202	Zm00001d031648	-	three_prime_UTR	13.1026	4.3054	0.612185
chr1	197393672	197393673	Zm00001d031651	-	three_prime_UTR	5.31969	7.29757	2.19708
chr1	197775237	197775238	Zm00001d031659	+	three_prime_UTR	12.2091	2.1665	0.682784
chr1	197848248	197848249	Zm00001d031660	+	end	6.28037	5.43293	1.01076
chr1	198304716	198304717	Zm00001d031676	+	three_prime_UTR	7.51338	5.5783	0.237221
chr1	198619913	198619914	Zm00001d031684	+	end	7.13162	3.96803	0.930198
chr1	198652870	198652871	Zm00001d031688	+	three_prime_UTR	6.1009	2.42129	1.38212
chr1	198671722	198671723	Zm00001d031691	+	end	10.8595	5.96323	0.53549
chr1	198750019	198750020	Zm00001d031696	+	three_prime_UTR	30.1406	5.43293	2.64417
chr1	198847757	198847758	Zm00001d031701	-	end	9.65254	6.67471	3.07459
chr1	198957301	198957302	Zm00001d031703	+	three_prime_UTR	12.5768	4.64436	1.82132
chr1	199019323	199019324	Zm00001d031705	+	three_prime_UTR	13.5678	3.53691	1.12795
chr1	199078877	199078878	Zm00001d031707	+	three_prime_UTR	7.46231	5.40436	2.05649
chr1	199132378	199132379	Zm00001d031712	-	three_prime_UTR	14.2884	3.76625	0.672664
chr1	199519522	199519523	Zm00001d031724	+	intron	1.30567	17.0702	0
chr1	199718528	199718529	Zm00001d031727	+	three_prime_UTR	57.3095	2.17602	1.50977
chr1	199829416	199829417	Zm00001d031729	+	three_prime_UTR	8.14621	5.0227	1.40347
chr1	200305607	200305608	Zm00001d031738	+	end	63.185	1.75358	3.08833
chr1	200312474	200312475	Zm00001d031740	-	end	5.55692	11.8504	1.69906
chr1	200678531	200678532	Zm00001d031747	+	end	32.0874	2.65032	1.09199
chr1	200686471	200686472	Zm00001d031749	-	three_prime_UTR	13.719	2.67395	0.657175
chr1	201106172	201106173	Zm00001d031764	-	three_prime_UTR	6.62293	9.75385	0.449919
chr1	201763540	201763541	Zm00001d031784	+	three_prime_UTR	4.68459	9.16781	1.01138
chr1	201952134	201952135	Zm00001d031790	+	three_prime_UTR	4.71516	19.1983	1.56363
chr1	202089056	202089057	Zm00001d031793	+	three_prime_UTR	1.04547	16.0504	0
chr1	202178791	202178792	Zm00001d031799	-	end	4.24301	4.41692	1.47908
chr1	202216877	202216878	Zm00001d031802	+	end	2.83472	6.17582	0.583539
chr1	202468545	202468546	Zm00001d031809	-	three_prime_UTR	11.551	6.62254	1.75434
chr1	202895168	202895169	Zm00001d031817	+	CDS	8.27194	2.66496	1.52178
chr1	202896215	202896216	Zm00001d031817	+	three_prime_UTR	8.27194	5.26198	1.52178
chr1	202983261	202983262	Zm00001d031824	-	three_prime_UTR	7.74842	6.85704	2.3813
chr1	202993117	202993118	Zm00001d031825	-	three_prime_UTR	163.883	1.87101	2.64298
chr1	203118828	203118829	Zm00001d031832	-	three_prime_UTR	3.93322	5.25207	0.468819
chr1	203696092	203696093	Zm00001d031844	-	end	2.53895	10.0868	1.22887
chr1	203977209	203977210	Zm00001d031847	+	CDS	32.3005	2.11244	0.181646
chr1	203989991	203989992	Zm00001d031847	+	three_prime_UTR	32.3005	6.16834	0.181646
chr1	203993401	203993402	Zm00001d031849	-	end	32.1671	2.29276	0.800601
chr1	204134457	204134458	Zm00001d031851	-	three_prime_UTR	1.13492	7.69085	0
chr1	204243406	204243407	Zm00001d031856	-	three_prime_UTR	24.5411	4.38771	3.29599
chr1	204438642	204438643	Zm00001d031860	+	three_prime_UTR	18.4072	3.34063	0.61703
chr1	204518620	204518621	Zm00001d031863	-	three_prime_UTR	5.43795	10.4223	0.415898
chr1	204746259	204746260	Zm00001d031870	+	three_prime_UTR	9.54938	8.13252	3.80668
chr1	204948443	204948444	Zm00001d031872	-	end	2.49983	13.3272	1.36527
chr1	205256901	205256902	Zm00001d031883	+	three_prime_UTR	4.06015	9.87533	5.3566
chr1	205441334	205441335	Zm00001d031891	+	three_prime_UTR	37.7803	2.36441	0.682896
chr1	205930099	205930100	Zm00001d031898	+	three_prime_UTR	11.9079	3.67846	1.43742
chr1	205992262	205992263	Zm00001d031899	-	end	572.324	1.80537	0.81897
chr1	206153774	206153775	Zm00001d031902	+	three_prime_UTR	4.0652	6.28158	1.02924
chr1	206405862	206405863	Zm00001d031908	-	three_prime_UTR	58.8244	1.73199	1.63131
chr1	207074628	207074629	Zm00001d031927	-	three_prime_UTR	3.47973	4.53043	0
chr1	207098175	207098176	Zm00001d031928	-	three_prime_UTR	3.07244	7.37647	3.30529
chr1	207100176	207100177	Zm00001d031929	-	three_prime_UTR	6.33756	6.17133	0.361592
chr1	207281389	207281390	Zm00001d031933	+	three_prime_UTR	5.93173	4.05401	0.683059
chr1	207441079	207441080	Zm00001d031937	+	three_prime_UTR	6.0164	4.64068	2.81961
chr1	207515661	207515662	Zm00001d031939	-	three_prime_UTR	21.3411	5.21638	2.91865
chr1	207591779	207591780	Zm00001d031941	+	three_prime_UTR	14.1729	2.81537	2.77348
chr1	207639584	207639585	Zm00001d031942	+	three_prime_UTR	15.0267	3.1035	1.54003
chr1	207697975	207697976	Zm00001d031945	-	three_prime_UTR	36.897	1.92733	0.909979
chr1	207705009	207705010	Zm00001d031946	+	three_prime_UTR	3.90515	6.04656	5.17711
chr1	207754477	207754478	Zm00001d031948	-	end	17.187	2.42129	1.08803
chr1	207799761	207799762	Zm00001d031949	+	three_prime_UTR	2.46377	7.62743	6.19928
chr1	207851715	207851716	Zm00001d031951	-	three_prime_UTR	22.3839	2.08054	1.30094
chr1	207858756	207858757	Zm00001d031952	+	intron	6.20218	8.47912	3.73867
chr1	207932653	207932654	Zm00001d031953	-	three_prime_UTR	18.3025	2.66544	1.19721
chr1	207949862	207949863	Zm00001d031954	+	three_prime_UTR	4.07919	6.3206	2.91352
chr1	207955281	207955282	Zm00001d031956	-	three_prime_UTR	45.1416	1.88967	2.37041
chr1	207955281	207955282	Zm00001d031957	-	three_prime_UTR	7.47809	1.88967	5.51652
chr1	208050460	208050461	Zm00001d031961	-	intron	6.19346	4.77657	2.27057
chr1	208073772	208073773	Zm00001d031963	-	three_prime_UTR	27.5486	5.22855	1.57302
chr1	208218406	208218407	Zm00001d031967	-	three_prime_UTR	13.2324	6.28158	0.670529
chr1	208244845	208244846	Zm00001d031970	-	end	5.8449	4.49151	0.525032
chr1	208357654	208357655	Zm00001d031975	-	end	27.6197	2.84693	2.68125
chr1	208517304	208517305	Zm00001d031981	+	three_prime_UTR	4.19272	11.5005	0.711018
chr1	208747036	208747037	Zm00001d031986	-	three_prime_UTR	10.3301	6.05782	0.503079
chr1	208835560	208835561	Zm00001d031988	-	three_prime_UTR	7.04384	3.28996	0.565897
chr1	208950500	208950501	Zm00001d031992	+	three_prime_UTR	7.35971	4.86444	1.55665
chr1	209027162	209027163	Zm00001d031995	+	end	5.87169	4.93902	1.73517
chr1	209098481	209098482	Zm00001d031997	+	three_prime_UTR	81.1025	3.29772	1.43692
chr1	209341368	209341369	Zm00001d032010	+	end	7.65029	3.51968	0.570389
chr1	209576643	209576644	Zm00001d032019	+	three_prime_UTR	54.279	2.7111	4.48074
chr1	209851602	209851603	Zm00001d032027	-	three_prime_UTR	4.30058	9.478	0.62413
chr1	209984120	209984121	Zm00001d032031	-	three_prime_UTR	3.97932	11.6258	1.23967
chr1	210446828	210446829	Zm00001d032044	-	start	4.22515	3.84872	0.755947
chr1	210749196	210749197	Zm00001d032049	-	end	8.41918	5.38897	1.03652
chr1	211112512	211112513	Zm00001d032060	-	end	12.6055	2.86155	0.391558
chr1	211494738	211494739	Zm00001d032073	-	end	5.14098	9.06984	1.65063
chr1	211796477	211796478	Zm00001d032078	+	three_prime_UTR	1.73614	20.3184	1.70629
chr1	212238676	212238677	Zm00001d032090	-	three_prime_UTR	3.37386	9.73859	0.613434
chr1	212552940	212552941	Zm00001d032096	+	intron	1.72169	8.53784	0
chr1	212671251	212671252	Zm00001d032099	-	three_prime_UTR	5.31004	9.16781	0.433072
chr1	212826200	212826201	Zm00001d032101	-	three_prime_UTR	3.12473	5.83406	0.778426
chr1	213321298	213321299	Zm00001d032111	+	three_prime_UTR	6.88035	8.23443	0.487923
chr1	213434796	213434797	Zm00001d032112	+	end	2.36371	9.55313	0.599862
chr1	213820311	213820312	Zm00001d032123	-	three_prime_UTR	4.2914	7.07383	5.94498
chr1	213901158	213901159	Zm00001d032127	+	three_prime_UTR	10.8751	7.76182	1.23315
chr1	213973983	213973984	Zm00001d032131	+	three_prime_UTR	2.02451	8.81132	3.17475
chr1	214255808	214255809	Zm00001d032139	-	three_prime_UTR	1.92434	12.9912	2.80772
chr1	214676284	214676285	Zm00001d032156	+	three_prime_UTR	13.336	3.6029	1.04589
chr1	214678739	214678740	Zm00001d032156	+	three_prime_UTR	13.336	3.70699	1.04589
chr1	214724930	214724931	Zm00001d032157	+	three_prime_UTR	3.32284	15.9219	1.2686
chr1	214992778	214992779	Zm00001d032160	+	three_prime_UTR	8.02538	7.03623	2.00923
chr1	215117542	215117543	Zm00001d032163	-	three_prime_UTR	1.47691	8.50227	1.71668
chr1	215245418	215245419	Zm00001d032165	-	three_prime_UTR	5.64194	9.59201	2.12629
chr1	215245929	215245930	Zm00001d032165	-	end	5.64194	12.5568	2.12629
chr1	215348212	215348213	Zm00001d032166	-	three_prime_UTR	5.62431	6.50534	0.835537
chr1	215366185	215366186	Zm00001d032166	-	five_prime_UTR	5.62431	3.51968	0.835537
chr1	216011415	216011416	Zm00001d032181	+	three_prime_UTR	11.6966	6.44427	3.7025
chr1	216037910	216037911	Zm00001d032183	-	three_prime_UTR	5.55933	9.48007	0.709539
chr1	216773346	216773347	Zm00001d032198	-	three_prime_UTR	17.1337	3.13308	0.577649
chr1	217257990	217257991	Zm00001d032212	+	three_prime_UTR	2.72871	5.97071	1.38666
chr1	217386572	217386573	Zm00001d032215	+	end	19.0508	2.75226	4.07747
chr1	217631139	217631140	Zm00001d032220	-	three_prime_UTR	2.31825	10.3736	0
chr1	217699731	217699732	Zm00001d032221	-	intron	9.8751	6.59353	0.738491
chr1	218005044	218005045	Zm00001d032229	+	three_prime_UTR	19.0859	6.58156	0.570861
chr1	218057899	218057900	Zm00001d032231	-	three_prime_UTR	25.7038	2.08446	1.25213
chr1	218082172	218082173	Zm00001d032232	-	three_prime_UTR	4.4613	8.11295	1.89912
chr1	218620465	218620466	Zm00001d032245	-	three_prime_UTR	3.76072	6.48349	0.42758
chr1	218790749	218790750	Zm00001d032249	-	three_prime_UTR	2.68219	11.9414	1.0782
chr1	218948988	218948989	Zm00001d032250	+	three_prime_UTR	6.36038	3.04317	1.59369
chr1	219226843	219226844	Zm00001d032257	-	end	22.107	3.11836	0.616348
chr1	219765238	219765239	Zm00001d032266	-	end	1.07174	8.50791	1.63012
chr1	219829694	219829695	Zm00001d032267	+	three_prime_UTR	1.53651	9.06086	0
chr1	219853258	219853259	Zm00001d032268	+	three_prime_UTR	3.04142	12.6512	0.844241
chr1	219860614	219860615	Zm00001d032268	+	three_prime_UTR	3.04142	10.559	0.844241
chr1	219876895	219876896	Zm00001d032272	-	three_prime_UTR	27.5938	3.45521	0.913125
chr1	220036882	220036883	Zm00001d032279	-	three_prime_UTR	7.83937	7.74155	0.285702
chr1	220120954	220120955	Zm00001d032280	-	three_prime_UTR	5.58438	7.99574	0.89837
chr1	220251446	220251447	Zm00001d032282	+	three_prime_UTR	3.0528	5.16994	0.471931
chr1	220372308	220372309	Zm00001d032283	+	three_prime_UTR	4.99569	7.25378	1.46073
chr1	220722845	220722846	Zm00001d032293	+	three_prime_UTR	13.4415	4.77879	0.647196
chr1	221118012	221118013	Zm00001d032301	-	three_prime_UTR	3.699	10.4223	1.19928
chr1	221296320	221296321	Zm00001d032303	+	end	8.71275	2.47133	0.680514
chr1	221296673	221296674	Zm00001d032303	+	three_prime_UTR	8.71275	6.10083	0.680514
chr1	221397014	221397015	Zm00001d032304	+	end	1.35396	13.6705	0.876082
chr1	221571176	221571177	Zm00001d032308	+	three_prime_UTR	3.68048	4.63748	1.2477
chr1	221894060	221894061	Zm00001d032313	+	three_prime_UTR	49.9438	2.29276	3.67717
chr1	222104541	222104542	Zm00001d032319	+	CDS	7.05405	2.7765	0.468315
chr1	222107009	222107010	Zm00001d032319	+	end	7.05405	4.78985	0.468315
chr1	222597683	222597684	Zm00001d032326	+	three_prime_UTR	3.66029	9.87533	1.80315
chr1	222598505	222598506	Zm00001d032327	-	three_prime_UTR	3.24022	6.26014	0.74715
chr1	222602513	222602514	Zm00001d032328	-	end	2.27364	5.71592	1.31845
chr1	222798553	222798554	Zm00001d032332	+	three_prime_UTR	28.0553	2.44068	1.81109
chr1	222798553	222798554	Zm00001d032333	-	three_prime_UTR	15.8636	2.44068	0.637333
chr1	222824278	222824279	Zm00001d032334	-	three_prime_UTR	1.2005	4.94835	0
chr1	223132943	223132944	Zm00001d032338	+	end	5.05782	5.18679	1.45954
chr1	223334224	223334225	Zm00001d032346	+	three_prime_UTR	26.4414	3.36955	0.535032
chr1	223440723	223440724	Zm00001d032350	-	three_prime_UTR	13.6688	2.69826	0.953741
chr1	223545434	223545435	Zm00001d032353	-	three_prime_UTR	20.9681	3.32942	0.435091
chr1	223748712	223748713	Zm00001d032358	-	intron	3.31479	13.2714	0.952281
chr1	223972237	223972238	Zm00001d032361	+	CDS	6.60025	2.79851	3.43345
chr1	223975969	223975970	Zm00001d032361	+	three_prime_UTR	6.60025	5.26884	3.43345
chr1	224026502	224026503	Zm00001d032362	+	end	3.83513	3.75756	0.592911
chr1	224070587	224070588	Zm00001d032366	-	end	25.6452	3.67428	5.04426
chr1	224158038	224158039	Zm00001d032370	-	intron	18.517	3.47643	4.98473
chr1	224244976	224244977	Zm00001d032373	-	end	11.3417	13.6554	0.651416
chr1	224465802	224465803	Zm00001d032375	+	end	2.31508	13.5823	0.478005
chr1	224515596	224515597	Zm00001d032376	-	three_prime_UTR	3.24726	2.98535	0.380077
chr1	224562887	224562888	Zm00001d032377	+	three_prime_UTR	1.27659	5.1227	0
chr1	224585181	224585182	Zm00001d032379	+	three_prime_UTR	22.1068	2.24855	0.59621
chr1	224652650	224652651	Zm00001d032380	-	three_prime_UTR	48.547	2.609	1.66979
chr1	224770128	224770129	Zm00001d032383	+	end	390.32	1.87691	0.678297
chr1	224924998	224924999	Zm00001d032385	+	three_prime_UTR	84.6952	2.70218	1.14433
chr1	225026482	225026483	Zm00001d032386	-	three_prime_UTR	5.0009	5.90865	0.754742
chr1	225298017	225298018	Zm00001d032396	-	three_prime_UTR	1.49938	11.2727	1.01007
chr1	225530750	225530751	Zm00001d032402	-	three_prime_UTR	8.11038	6.82367	3.89376
chr1	225830123	225830124	Zm00001d032409	-	end	2.12364	8.24939	0
chr1	225930342	225930343	Zm00001d032420	-	three_prime_UTR	132.397	2.41421	2.85529
chr1	226100001	226100002	Zm00001d032428	-	three_prime_UTR	10.5207	4.09548	0.28022
chr1	226326667	226326668	Zm00001d032435	-	three_prime_UTR	2.76796	4.71394	0
chr1	226427263	226427264	Zm00001d032440	-	three_prime_UTR	6.56787	5.0227	0.51905
chr1	226576688	226576689	Zm00001d032442	+	three_prime_UTR	29.3559	2.59448	3.82199
chr1	226867048	226867049	Zm00001d032449	-	three_prime_UTR	4.14259	4.22362	0.532249
chr1	227281993	227281994	Zm00001d032455	-	end	5.92034	4.66119	0.395204
chr1	227583432	227583433	Zm00001d032465	+	three_prime_UTR	6.61272	9.85572	0.740846
chr1	227691726	227691727	Zm00001d032470	-	three_prime_UTR	2.73589	8.19348	0.55882
chr1	228141361	228141362	Zm00001d032485	-	three_prime_UTR	4.35709	6.45679	1.70792
chr1	228406306	228406307	Zm00001d032496	-	end	1.69391	6.0316	1.87036
chr1	228432638	228432639	Zm00001d032499	-	three_prime_UTR	5.4746	3.83874	1.49502
chr1	228913233	228913234	Zm00001d032508	-	three_prime_UTR	8.22597	8.58177	2.88655
chr1	229141909	229141910	Zm00001d032516	+	three_prime_UTR	2.53807	7.2925	0.408251
chr1	229148926	229148927	Zm00001d032517	+	end	13.8493	3.96803	8.17947
chr1	229325223	229325224	Zm00001d032521	+	three_prime_UTR	2.02798	7.52691	0.93999
chr1	229506496	229506497	Zm00001d032526	+	three_prime_UTR	1.88428	8.24939	0.976516
chr1	229575971	229575972	Zm00001d032528	-	three_prime_UTR	2.45959	12.0938	1.79364
chr1	229639781	229639782	Zm00001d032529	+	three_prime_UTR	2.14117	12.223	0.49317
chr1	229725365	229725366	Zm00001d032530	+	three_prime_UTR	2.24646	7.2925	1.01441
chr1	229765118	229765119	Zm00001d032531	+	three_prime_UTR	51.3765	2.87974	0.723167
chr1	229864882	229864883	Zm00001d032536	-	three_prime_UTR	7.35894	3.74799	0.537795
chr1	230038235	230038236	Zm00001d032543	-	end	2.69231	7.08435	0.499237
chr1	230134540	230134541	Zm00001d032546	-	three_prime_UTR	5.31586	5.35088	1.675
chr1	230141620	230141621	Zm00001d032547	-	three_prime_UTR	4.68768	3.702	1.4122
chr1	230207914	230207915	Zm00001d032550	-	three_prime_UTR	3.80857	4.00483	1.72289
chr1	230382981	230382982	Zm00001d032555	-	three_prime_UTR	6.5188	3.37761	1.74554
chr1	230440941	230440942	Zm00001d032556	+	three_prime_UTR	7.62336	3.18438	1.10874
chr1	230443375	230443376	Zm00001d032557	-	three_prime_UTR	3.82943	5.63674	1.3087
chr1	230666487	230666488	Zm00001d032566	-	three_prime_UTR	4.76565	6.9482	0.73442
chr1	230714600	230714601	Zm00001d032567	-	three_prime_UTR	10.1035	3.15503	0.356479
chr1	230961152	230961153	Zm00001d032572	-	end	1.99878	7.73794	0.800488
chr1	231049752	231049753	Zm00001d032575	-	three_prime_UTR	3.26049	7.30394	0.508773
chr1	231206081	231206082	Zm00001d032582	-	five_prime_UTR	2.31301	5.7631	0.859841
chr1	231372199	231372200	Zm00001d032587	+	three_prime_UTR	1.97449	7.70025	0.612528
chr1	231396935	231396936	Zm00001d032588	-	three_prime_UTR	13.2486	5.34575	2.73539
chr1	231454926	231454927	Zm00001d032591	+	end	8.32782	3.90836	0.89057
chr1	231553346	231553347	Zm00001d032597	-	end	6.36467	4.93467	0.706451
chr1	231633201	231633202	Zm00001d032598	+	end	2.86537	6.00724	0.632784
chr1	231640524	231640525	Zm00001d032600	-	CDS	3.92723	3.04317	1.01828
chr1	231784843	231784844	Zm00001d032603	+	three_prime_UTR	3.16309	5.89923	0.471574
chr1	231862924	231862925	Zm00001d032605	-	intron	46.2568	1.96336	0.321925
chr1	232013907	232013908	Zm00001d032609	+	three_prime_UTR	10.3812	6.6953	0.680164
chr1	232177767	232177768	Zm00001d032615	+	three_prime_UTR	51.4224	2.87906	0.210517
chr1	232184013	232184014	Zm00001d032617	+	end	3.49771	4.21336	2.95488
chr1	232566644	232566645	Zm00001d032632	+	end	2.72371	13.4605	0.501716
chr1	232602298	232602299	Zm00001d032633	-	three_prime_UTR	1.47567	15.2907	0
chr1	232683463	232683464	Zm00001d032637	-	three_prime_UTR	18.3886	4.21603	0.569766
chr1	233098764	233098765	Zm00001d032649	+	three_prime_UTR	4.83411	4.80092	5.80221
chr1	233135435	233135436	Zm00001d032652	-	three_prime_UTR	6.48916	8.62895	2.80035
chr1	233390856	233390857	Zm00001d032659	-	three_prime_UTR	4.52909	5.89486	0.528433
chr1	233706263	233706264	Zm00001d032667	-	end	3.44824	7.4097	0.60327
chr1	233720307	233720308	Zm00001d032668	+	end	18.8834	2.17706	3.91408
chr1	233742644	233742645	Zm00001d032670	+	end	1.34984	6.58355	0.967655
chr1	233746859	233746860	Zm00001d032671	+	three_prime_UTR	9.56976	7.30394	2.86116
chr1	233906645	233906646	Zm00001d032679	+	three_prime_UTR	5.63502	3.95612	1.65353
chr1	234066858	234066859	Zm00001d032681	-	three_prime_UTR	2.98283	11.3581	0.370836
chr1	234267102	234267103	Zm00001d032683	-	three_prime_UTR	3.66447	2.8828	0.418664
chr1	234348954	234348955	Zm00001d032685	-	three_prime_UTR	3.18976	8.12439	0.43165
chr1	234430595	234430596	Zm00001d032686	-	intron	10.8002	1.9847	0.290184
chr1	234436709	234436710	Zm00001d032687	-	three_prime_UTR	5.96647	5.48463	3.02247
chr1	234437119	234437120	Zm00001d032687	-	CDS	5.96647	2.92713	3.02247
chr1	234508903	234508904	Zm00001d032689	-	end	1.79058	11.7396	0
chr1	234747142	234747143	Zm00001d032692	+	end	2.29429	9.88131	0.451273
chr1	235073461	235073462	Zm00001d032699	-	three_prime_UTR	3.42956	4.81029	0.480391
chr1	235316388	235316389	Zm00001d032703	-	end	4.80393	4.71527	0.605918
chr1	235325121	235325122	Zm00001d032704	-	three_prime_UTR	5.85737	6.43272	0.247985
chr1	235649057	235649058	Zm00001d032708	-	three_prime_UTR	2.73569	4.23228	0.80103
chr1	235649362	235649363	Zm00001d032708	-	three_prime_UTR	2.73569	3.77517	0.80103
chr1	235777287	235777288	Zm00001d032710	+	three_prime_UTR	15.4758	3.52477	3.54508
chr1	235877780	235877781	Zm00001d032715	-	three_prime_UTR	4.20062	7.22805	0.975099
chr1	236511552	236511553	Zm00001d032732	+	three_prime_UTR	4.1733	3.80051	2.59054
chr1	236591566	236591567	Zm00001d032734	+	three_prime_UTR	3.69223	6.46369	0.657413
chr1	236814840	236814841	Zm00001d032735	+	three_prime_UTR	2.83065	10.0121	0.415519
chr1	236833179	236833180	Zm00001d032736	-	three_prime_UTR	39.0473	2.9608	3.58675
chr1	236933606	236933607	Zm00001d032739	-	intron	11.7185	4.43737	0.562566
chr1	237003791	237003792	Zm00001d032740	-	three_prime_UTR	17.2327	3.24175	0.247822
chr1	237169431	237169432	Zm00001d032748	-	end	18.5084	2.86155	1.93646
chr1	237444237	237444238	Zm00001d032754	-	three_prime_UTR	2.24806	9.22495	1.51961
chr1	237515465	237515466	Zm00001d032761	-	three_prime_UTR	3.5298	8.38375	1.28096
chr1	237624596	237624597	Zm00001d032763	-	three_prime_UTR	7.04135	11.5312	0.82659
chr1	237848279	237848280	Zm00001d032773	+	three_prime_UTR	1.41834	6.07327	0.759303
chr1	237848581	237848582	Zm00001d032773	+	three_prime_UTR	1.41834	6.08307	0.759303
chr1	237886060	237886061	Zm00001d032775	+	three_prime_UTR	12.7649	4.27831	1.5972
chr1	237946228	237946229	Zm00001d032781	+	end	1.86693	7.50905	0.582812
chr1	238195479	238195480	Zm00001d032789	-	three_prime_UTR	5.23056	8.81619	0.598125
chr1	238206886	238206887	Zm00001d032790	-	three_prime_UTR	10.303	3.38294	0.371313
chr1	238596789	238596790	Zm00001d032801	-	three_prime_UTR	4.42425	11.329	0.238642
chr1	238804833	238804834	Zm00001d032804	+	end	10.3629	6.82769	2.46267
chr1	238896841	238896842	Zm00001d032807	-	end	5.37498	6.78467	1.62101
chr1	239027843	239027844	Zm00001d032811	+	three_prime_UTR	3.50116	4.86444	2.14386
chr1	239121817	239121818	Zm00001d032815	-	end	4.83035	3.07534	0.213966
chr1	239571117	239571118	Zm00001d032830	-	end	10.1245	8.24295	3.21526
chr1	240259300	240259301	Zm00001d032852	-	intron	2.31679	10.5618	0.962314
chr1	240407343	240407344	Zm00001d032857	+	three_prime_UTR	1.12814	10.0631	0
chr1	240510409	240510410	Zm00001d032859	-	three_prime_UTR	21.583	4.6833	0.9559
chr1	240895127	240895128	Zm00001d032867	+	end	2.39937	16.0437	0.514031
chr1	241214365	241214366	Zm00001d032875	-	end	10.8183	5.11134	0.891944
chr1	241913513	241913514	Zm00001d032894	+	three_prime_UTR	6.2359	3.57794	0.366085
chr1	242404520	242404521	Zm00001d032905	-	three_prime_UTR	4.51181	2.26522	0.950667
chr1	243024744	243024745	Zm00001d032916	+	three_prime_UTR	1.01672	13.8397	0
chr1	243132888	243132889	Zm00001d032921	+	three_prime_UTR	1.34553	18.1098	1.66951
chr1	243208181	243208182	Zm00001d032923	-	three_prime_UTR	5.20886	7.30951	0.806263
chr1	243297980	243297981	Zm00001d032925	-	end	3.50472	12.3113	4.18992
chr1	243612000	243612001	Zm00001d032931	-	three_prime_UTR	2.37069	6.38093	0
chr1	244122579	244122580	Zm00001d032939	-	three_prime_UTR	10.2386	3.84373	1.23961
chr1	244291589	244291590	Zm00001d032944	+	three_prime_UTR	1.2017	7.00375	0
chr1	244605037	244605038	Zm00001d032956	-	three_prime_UTR	13.2147	4.11281	0.770082
chr1	245002662	245002663	Zm00001d032968	+	end	1.72188	4.79452	1.66641
chr1	245151066	245151067	Zm00001d032974	-	end	7.90064	5.12585	1.25555
chr1	245453150	245453151	Zm00001d032978	+	three_prime_UTR	1.33131	7.67749	0.905709
chr1	245573463	245573464	Zm00001d032979	+	three_prime_UTR	8.5081	4.75972	1.12258
chr1	245714858	245714859	Zm00001d032980	+	three_prime_UTR	3.79339	6.58355	0
chr1	245855487	245855488	Zm00001d032989	+	three_prime_UTR	1.39249	10.7788	0.854836
chr1	245855836	245855837	Zm00001d032989	+	three_prime_UTR	1.39249	5.66304	0.854836
chr1	245857526	245857527	Zm00001d032990	-	three_prime_UTR	1.44565	16.4395	1.46614
chr1	246566004	246566005	Zm00001d033002	+	three_prime_UTR	6.67582	9.62082	0.748739
chr1	247447054	247447055	Zm00001d033023	+	end	2.98846	13.3272	0.937834
chr1	247735414	247735415	Zm00001d033028	-	end	10.4599	3.4857	0.757609
chr1	248213640	248213641	Zm00001d033037	+	three_prime_UTR	3.68276	6.35484	0.826117
chr1	248323028	248323029	Zm00001d033040	+	three_prime_UTR	5.96377	3.8715	0.593105
chr1	248460922	248460923	Zm00001d033046	+	three_prime_UTR	2.71955	5.31196	0.741608
chr1	248749670	248749671	Zm00001d033054	-	three_prime_UTR	10.2452	6.35617	1.64617
chr1	248799034	248799035	Zm00001d033056	-	three_prime_UTR	16.9739	3.701	0.729149
chr1	248897208	248897209	Zm00001d033058	-	end	3.5961	3.18438	2.49029
chr1	249093661	249093662	Zm00001d033061	-	three_prime_UTR	17.0295	2.58139	0.358196
chr1	250039825	250039826	Zm00001d033090	-	three_prime_UTR	10.5789	6.12775	1.107
chr1	250101187	250101188	Zm00001d033091	+	three_prime_UTR	50.2067	4.87692	0.898934
chr1	250118198	250118199	Zm00001d033094	-	three_prime_UTR	2.52821	10.8122	0
chr1	250181980	250181981	Zm00001d033099	-	end	9.93922	3.67911	3.60005
chr1	250291699	250291700	Zm00001d033104	-	three_prime_UTR	9.37392	2.55716	0.22745
chr1	250322410	250322411	Zm00001d033105	+	three_prime_UTR	9.98981	5.76111	3.91361
chr1	250328803	250328804	Zm00001d033107	-	three_prime_UTR	1.14369	7.89244	0
chr1	250339535	250339536	Zm00001d033108	-	three_prime_UTR	12.1543	6.58605	0.622839
chr1	250360300	250360301	Zm00001d033109	+	three_prime_UTR	5.17133	9.09523	0.69405
chr1	250439666	250439667	Zm00001d033110	+	three_prime_UTR	16.4262	6.02316	2.37244
chr1	250444123	250444124	Zm00001d033111	+	three_prime_UTR	6.67617	2.91703	0.998559
chr1	250445135	250445136	Zm00001d033111	+	three_prime_UTR	6.67617	7.48914	0.998559
chr1	251578056	251578057	Zm00001d033128	+	three_prime_UTR	83.98	1.82538	3.43101
chr1	251634495	251634496	Zm00001d033129	+	CDS	1.35904	8.65962	0
chr1	251639528	251639529	Zm00001d033130	-	end	2.03563	6.15648	1.66476
chr1	252351321	252351322	Zm00001d033155	-	end	14.1973	2.41131	0.55907
chr1	252351321	252351322	Zm00001d033155	-	three_prime_UTR	14.1973	2.41131	0.55907
chr1	252351321	252351322	Zm00001d033156	+	end	4.88157	2.41131	7.58461
chr1	252351321	252351322	Zm00001d033156	+	three_prime_UTR	4.88157	2.41131	7.58461
chr1	252526146	252526147	Zm00001d033159	-	CDS	20.5888	3.26353	1.45112
chr1	252665778	252665779	Zm00001d033167	+	three_prime_UTR	22.3744	3.41904	0.867791
chr1	252784894	252784895	Zm00001d033170	+	three_prime_UTR	2.09117	8.09769	1.45599
chr1	252784894	252784895	Zm00001d033171	-	three_prime_UTR	2.72994	8.09769	1.5097
chr1	252796134	252796135	Zm00001d033172	+	three_prime_UTR	6.0612	4.86171	0.78886
chr1	253176254	253176255	Zm00001d033181	+	three_prime_UTR	4.26866	10.1837	0.664044
chr1	253271528	253271529	Zm00001d033186	+	three_prime_UTR	6.73588	3.04464	2.02299
chr1	253275657	253275658	Zm00001d033187	+	end	35.9074	2.74232	0.731908
chr1	253290674	253290675	Zm00001d033190	-	end	1.27248	5.06556	3.70524
chr1	254168765	254168766	Zm00001d033204	+	three_prime_UTR	29.5531	2.41096	2.44342
chr1	254194330	254194331	Zm00001d033210	-	three_prime_UTR	97.6599	1.89724	0.721276
chr1	254402662	254402663	Zm00001d033214	+	three_prime_UTR	5.59319	4.66917	1.18922
chr1	254542806	254542807	Zm00001d033217	+	three_prime_UTR	8.06784	3.65197	0.613054
chr1	254543152	254543153	Zm00001d033217	+	three_prime_UTR	8.06784	4.93553	0.613054
chr1	254669688	254669689	Zm00001d033218	-	three_prime_UTR	2.94896	12.7619	0.355508
chr1	255170549	255170550	Zm00001d033225	-	three_prime_UTR	8.15654	5.76187	0.776996
chr1	255219910	255219911	Zm00001d033228	-	end	13.6942	2.20248	0.475333
chr1	255749255	255749256	Zm00001d033244	+	CDS	1.32255	4.47952	0.779804
chr1	255757314	255757315	Zm00001d033244	+	three_prime_UTR	1.32255	8.73268	0.779804
chr1	255869875	255869876	Zm00001d033246	+	three_prime_UTR	3.21478	4.76033	0.707044
chr1	256003055	256003056	Zm00001d033247	+	three_prime_UTR	2.43692	5.10475	2.10089
chr1	256110088	256110089	Zm00001d033248	+	three_prime_UTR	4.3619	8.07632	0.809361
chr1	256135243	256135244	Zm00001d033250	-	end	1.56175	5.77308	1.03318
chr1	256315307	256315308	Zm00001d033259	-	three_prime_UTR	9.68422	6.74565	1.27806
chr1	256424486	256424487	Zm00001d033262	+	three_prime_UTR	7.92055	3.55034	4.05804
chr1	257005732	257005733	Zm00001d033272	+	three_prime_UTR	2.40064	4.73255	0.492331
chr1	257013157	257013158	Zm00001d033273	+	three_prime_UTR	2.55331	8.12439	0.664353
chr1	257134667	257134668	Zm00001d033275	+	three_prime_UTR	23.9553	4.71617	0.846184
chr1	257758041	257758042	Zm00001d033291	+	intron	13.6019	6.88919	2.99915
chr1	257870078	257870079	Zm00001d033294	-	three_prime_UTR	3.55098	6.73027	0.559026
chr1	257899150	257899151	Zm00001d033295	-	three_prime_UTR	8.53971	5.11134	1.9091
chr1	257981119	257981120	Zm00001d033296	+	end	3.57808	3.64625	0.626864
chr1	258038394	258038395	Zm00001d033297	-	end	3.54397	5.553	2.27089
chr1	258066732	258066733	Zm00001d033301	-	end	9.08559	4.40809	1.38694
chr1	258177408	258177409	Zm00001d033303	+	three_prime_UTR	7.49973	4.62626	0.454183
chr1	258364745	258364746	Zm00001d033309	-	three_prime_UTR	8.0084	7.91928	0.512091
chr1	258661890	258661891	Zm00001d033312	+	three_prime_UTR	4.65262	3.89544	2.30889
chr1	258853510	258853511	Zm00001d033317	+	three_prime_UTR	70.5373	3.61084	3.88497
chr1	258938331	258938332	Zm00001d033321	-	three_prime_UTR	7.59733	9.28502	0.75322
chr1	258960872	258960873	Zm00001d033322	+	three_prime_UTR	1.72863	17.8363	1.10581
chr1	259037488	259037489	Zm00001d033324	-	three_prime_UTR	4.49041	7.04644	0.875027
chr1	259169253	259169254	Zm00001d033328	+	three_prime_UTR	4.02556	5.39846	1.324
chr1	259330372	259330373	Zm00001d033334	-	three_prime_UTR	2.99584	7.81933	0.346521
chr1	259330569	259330570	Zm00001d033334	-	three_prime_UTR	2.99584	6.38093	0.346521
chr1	259496016	259496017	Zm00001d033337	+	intron	3.37766	8.69779	1.20371
chr1	259497942	259497943	Zm00001d033338	-	end	20.6975	2.17475	0.7332
chr1	259767128	259767129	Zm00001d033345	+	three_prime_UTR	4.95616	5.67906	1.62846
chr1	260348882	260348883	Zm00001d033364	+	three_prime_UTR	1.06105	7.4439	1.14691
chr1	260525258	260525259	Zm00001d033366	-	three_prime_UTR	31.9348	1.86153	0.886221
chr1	260633018	260633019	Zm00001d033368	+	three_prime_UTR	10.8534	4.16108	0.376747
chr1	260841361	260841362	Zm00001d033370	+	intron	7.05952	5.06556	0.709069
chr1	260861890	260861891	Zm00001d033371	-	three_prime_UTR	17.9658	2.22532	1.53597
chr1	260971513	260971514	Zm00001d033374	+	three_prime_UTR	3.65682	4.93902	2.46038
chr1	260986668	260986669	Zm00001d033375	-	three_prime_UTR	3.84883	6.28158	0
chr1	261053098	261053099	Zm00001d033378	+	three_prime_UTR	23.4999	3.23539	0.486964
chr1	261133937	261133938	Zm00001d033383	-	three_prime_UTR	54.9546	3.11853	0.727835
chr1	261266590	261266591	Zm00001d033388	-	three_prime_UTR	6.10511	8.69175	0.418169
chr1	261266977	261266978	Zm00001d033388	-	three_prime_UTR	6.10511	6.12775	0.418169
chr1	261810962	261810963	Zm00001d033397	-	three_prime_UTR	1.21618	18.2852	0
chr1	262571150	262571151	Zm00001d033420	+	end	5.52188	2.02199	2.15964
chr1	262588231	262588232	Zm00001d033421	-	three_prime_UTR	1.99316	9.0099	2.21107
chr1	262592630	262592631	Zm00001d033422	-	three_prime_UTR	8.70613	2.13387	1.04695
chr1	263524529	263524530	Zm00001d033468	+	three_prime_UTR	20.5555	2.7531	2.3955
chr1	263622740	263622741	Zm00001d033472	-	three_prime_UTR	2.13883	4.53043	4.18598
chr1	263622971	263622972	Zm00001d033472	-	three_prime_UTR	2.13883	4.43236	4.18598
chr1	263677075	263677076	Zm00001d033473	-	three_prime_UTR	29.5651	3.7663	1.49376
chr1	263853225	263853226	Zm00001d033477	+	three_prime_UTR	8.80194	6.03659	3.82216
chr1	263984571	263984572	Zm00001d033484	-	three_prime_UTR	3.44735	5.84315	3.91182
chr1	264054424	264054425	Zm00001d033488	+	three_prime_UTR	6.17202	7.63089	2.3452
chr1	264407169	264407170	Zm00001d033494	+	three_prime_UTR	6.31021	5.89486	0.649344
chr1	264509979	264509980	Zm00001d033497	+	three_prime_UTR	5.48706	9.73859	0.629558
chr1	264641996	264641997	Zm00001d033502	+	three_prime_UTR	4.4566	12.6607	0.474945
chr1	265211918	265211919	Zm00001d033511	-	three_prime_UTR	5.11107	6.1833	1.34853
chr1	265547058	265547059	Zm00001d033523	-	three_prime_UTR	12.9234	10.5295	2.47163
chr1	265613795	265613796	Zm00001d033526	+	three_prime_UTR	1.51016	8.4545	3.07277
chr1	265743509	265743510	Zm00001d033527	+	three_prime_UTR	21.2363	4.06665	1.04337
chr1	265790766	265790767	Zm00001d033528	+	three_prime_UTR	31.9284	4.10979	0.31705
chr1	266017603	266017604	Zm00001d033532	-	three_prime_UTR	5.04128	6.49239	0.50581
chr1	266251627	266251628	Zm00001d033535	+	three_prime_UTR	66.1179	3.61896	4.47369
chr1	266338195	266338196	Zm00001d033537	+	end	20.0179	2.01927	5.07686
chr1	266537847	266537848	Zm00001d033543	+	three_prime_UTR	18.4322	3.67428	1.6926
chr1	266572184	266572185	Zm00001d033545	-	three_prime_UTR	5.91804	5.3073	4.30746
chr1	266756275	266756276	Zm00001d033549	+	end	5.89019	3.50716	0.768201
chr1	266962916	266962917	Zm00001d033551	+	end	7.47978	6.41747	0.406341
chr1	267007588	267007589	Zm00001d033554	+	three_prime_UTR	23.0685	1.99108	2.47065
chr1	267124808	267124809	Zm00001d033557	+	three_prime_UTR	6.76415	8.57263	1.64343
chr1	267132270	267132271	Zm00001d033558	-	three_prime_UTR	3.1559	9.88131	0.519703
chr1	267207614	267207615	Zm00001d033559	+	end	21.1489	3.67846	4.62689
chr1	267321415	267321416	Zm00001d033567	+	three_prime_UTR	2.99715	6.12775	1.07766
chr1	267540576	267540577	Zm00001d033575	-	three_prime_UTR	3.7982	7.4065	0.585817
chr1	267645326	267645327	Zm00001d033578	+	CDS	4.28557	2.30624	2.09098
chr1	267648190	267648191	Zm00001d033578	+	three_prime_UTR	4.28557	8.37653	2.09098
chr1	267648438	267648439	Zm00001d033579	-	three_prime_UTR	5.09187	5.7688	2.15011
chr1	268004711	268004712	Zm00001d033591	+	three_prime_UTR	81.1781	2.21817	0.780798
chr1	268071995	268071996	Zm00001d033594	+	three_prime_UTR	38.113	2.33059	0.545347
chr1	268074660	268074661	Zm00001d033596	-	three_prime_UTR	17.4339	4.88844	2.2998
chr1	268079067	268079068	Zm00001d033597	-	three_prime_UTR	3.97233	3.67846	0.303872
chr1	268315551	268315552	Zm00001d033602	+	three_prime_UTR	5.01066	3.91977	1.07875
chr1	268498073	268498074	Zm00001d033606	+	three_prime_UTR	5.34576	9.93575	4.07618
chr1	268505312	268505313	Zm00001d033607	+	three_prime_UTR	3.09342	7.2925	4.19985
chr1	268584303	268584304	Zm00001d033611	-	three_prime_UTR	6.08983	3.48557	1.1022
chr1	268803327	268803328	Zm00001d033616	+	three_prime_UTR	7.83839	9.06673	0.399231
chr1	269011238	269011239	Zm00001d033619	+	end	31.5417	4.70111	0.837482
chr1	269019354	269019355	Zm00001d033621	+	three_prime_UTR	6.44835	8.38532	1.92119
chr1	269321617	269321618	Zm00001d033632	+	three_prime_UTR	3.43337	3.87196	0.296516
chr1	269329975	269329976	Zm00001d033634	+	three_prime_UTR	23.3679	3.21221	4.31194
chr1	269331975	269331976	Zm00001d033635	-	end	1.89916	8.89677	1.69554
chr1	269343262	269343263	Zm00001d033640	-	CDS	4.82566	2.8258	2.94229
chr1	269355390	269355391	Zm00001d033641	-	end	9.69014	2.47033	1.23501
chr1	269395265	269395266	Zm00001d033642	-	three_prime_UTR	6.17119	5.82008	0.654757
chr1	269532898	269532899	Zm00001d033645	+	end	5.44105	8.63717	0.746225
chr1	269551712	269551713	Zm00001d033646	-	three_prime_UTR	14.7599	3.11471	0.517831
chr1	269564043	269564044	Zm00001d033647	+	three_prime_UTR	6.05049	3.13408	1.15686
chr1	269615250	269615251	Zm00001d033649	-	end	19.8531	1.73445	0.299477
chr1	269673972	269673973	Zm00001d033651	-	three_prime_UTR	7.41539	3.36455	0.197341
chr1	269683545	269683546	Zm00001d033652	-	end	23.3295	2.75453	0.522129
chr1	269766405	269766406	Zm00001d033654	-	three_prime_UTR	2.76545	5.35049	1.06831
chr1	269775522	269775523	Zm00001d033655	-	three_prime_UTR	4.83037	3.57025	0.980072
chr1	269826913	269826914	Zm00001d033657	-	three_prime_UTR	4.36066	8.25824	0.691345
chr1	269992528	269992529	Zm00001d033666	+	end	44.3505	3.08417	2.87379
chr1	270236095	270236096	Zm00001d033669	+	three_prime_UTR	2.93143	3.22839	0.632224
chr1	270237587	270237588	Zm00001d033669	+	three_prime_UTR	2.93143	11.194	0.632224
chr1	270986306	270986307	Zm00001d033682	-	three_prime_UTR	7.74132	2.90262	0.341181
chr1	271169770	271169771	Zm00001d033684	-	three_prime_UTR	5.52668	11.7897	1.48206
chr1	271815635	271815636	Zm00001d033707	-	three_prime_UTR	20.1254	2.7639	1.45011
chr1	271819507	271819508	Zm00001d033708	-	end	5.15808	5.62137	0.858847
chr1	272123684	272123685	Zm00001d033717	-	three_prime_UTR	61.5386	2.22895	3.47663
chr1	272346621	272346622	Zm00001d033726	+	three_prime_UTR	9.80942	5.43293	0.629073
chr1	272347391	272347392	Zm00001d033727	-	three_prime_UTR	5.83555	9.60185	3.76564
chr1	272672487	272672488	Zm00001d033744	+	end	9.83024	3.29078	4.0078
chr1	272704172	272704173	Zm00001d033746	+	three_prime_UTR	23.2078	2.29276	0.528361
chr1	272780638	272780639	Zm00001d033750	+	three_prime_UTR	10.1547	7.69085	0.521906
chr1	272912191	272912192	Zm00001d033751	+	three_prime_UTR	3.94358	9.05488	0.468394
chr1	272916026	272916027	Zm00001d033753	-	three_prime_UTR	13.2977	3.25128	0.495171
chr1	273005131	273005132	Zm00001d033764	+	three_prime_UTR	2.12238	10.1787	0.532082
chr1	273087410	273087411	Zm00001d033767	-	intron	5.23011	5.10475	1.11823
chr1	273294544	273294545	Zm00001d033775	-	three_prime_UTR	12.0003	2.24575	0.279081
chr1	273326797	273326798	Zm00001d033776	-	three_prime_UTR	3.13741	24.0544	0.331879
chr1	273329720	273329721	Zm00001d033776	-	end	3.13741	3.70699	0.331879
chr1	273462258	273462259	Zm00001d033777	-	three_prime_UTR	2.17841	6.42689	0
chr1	273611776	273611777	Zm00001d033780	+	three_prime_UTR	6.94032	5.53572	1.24983
chr1	273745882	273745883	Zm00001d033788	-	three_prime_UTR	9.53208	3.32726	1.17864
chr1	273938221	273938222	Zm00001d033795	-	three_prime_UTR	4.45871	3.03991	0.573128
chr1	274055571	274055572	Zm00001d033798	-	three_prime_UTR	5.39256	5.21614	0.490622
chr1	274078896	274078897	Zm00001d033799	-	three_prime_UTR	10.7065	3.98047	0.608718
chr1	274110131	274110132	Zm00001d033800	-	three_prime_UTR	6.29451	4.46212	0.396727
chr1	274242637	274242638	Zm00001d033805	+	three_prime_UTR	13.2229	2.72989	0.583945
chr1	274685378	274685379	Zm00001d033817	+	three_prime_UTR	4.79504	6.74565	0
chr1	274892944	274892945	Zm00001d033825	+	intron	2.35076	7.6969	0
chr1	275160231	275160232	Zm00001d033830	-	three_prime_UTR	2.51263	10.5377	0.865878
chr1	275366053	275366054	Zm00001d033836	+	three_prime_UTR	3.06553	5.56048	1.88669
chr1	275423931	275423932	Zm00001d033837	+	end	2.1154	8.65962	1.92213
chr1	275467134	275467135	Zm00001d033840	-	three_prime_UTR	3.84062	5.66304	4.11777
chr1	275602655	275602656	Zm00001d033843	+	CDS	5.30497	3.67106	0.876216
chr1	275609091	275609092	Zm00001d033843	+	three_prime_UTR	5.30497	7.44188	0.876216
chr1	275689481	275689482	Zm00001d033847	+	end	13.3888	3.50092	0.726576
chr1	275752191	275752192	Zm00001d033849	-	three_prime_UTR	1.15302	8.23235	1.07283
chr1	275847233	275847234	Zm00001d033850	+	three_prime_UTR	59.8315	2.13106	0.461865
chr1	275862115	275862116	Zm00001d033853	+	three_prime_UTR	2.97549	6.03659	1.47748
chr1	275949739	275949740	Zm00001d033855	-	intron	79.8714	2.81537	0.283578
chr1	275950739	275950740	Zm00001d033855	-	intron	79.8714	2.84693	0.283578
chr1	276052273	276052274	Zm00001d033858	-	three_prime_UTR	1.27945	15.4137	1.0421
chr1	276303754	276303755	Zm00001d033860	+	end	2.21159	8.50791	0.936869
chr1	276738171	276738172	Zm00001d033866	-	three_prime_UTR	7.0173	9.72836	0.681678
chr1	277023189	277023190	Zm00001d033873	-	three_prime_UTR	24.9859	2.43465	1.80762
chr1	277058487	277058488	Zm00001d033874	-	intron	3.7686	7.41996	2.18266
chr1	277659779	277659780	Zm00001d033895	+	end	11.6292	2.8258	0.561971
chr1	277726680	277726681	Zm00001d033896	-	three_prime_UTR	55.2237	2.77187	0.597685
chr1	277882249	277882250	Zm00001d033898	-	three_prime_UTR	49.062	2.51055	0.432041
chr1	278105827	278105828	Zm00001d033903	-	intron	1.15998	9.09669	0
chr1	278181549	278181550	Zm00001d033906	-	end	4.64744	11.2427	0.429419
chr1	278289822	278289823	Zm00001d033910	-	three_prime_UTR	111.148	3.13408	0.94797
chr1	278379322	278379323	Zm00001d033912	+	three_prime_UTR	1.68468	8.75616	0.606821
chr1	278405217	278405218	Zm00001d033913	-	three_prime_UTR	12.749	3.73739	0.992172
chr1	278715916	278715917	Zm00001d033927	-	three_prime_UTR	4.76086	12.1465	1.27588
chr1	278737138	278737139	Zm00001d033927	-	three_prime_UTR	4.76086	6.79116	1.27588
chr1	278737138	278737139	Zm00001d033928	+	three_prime_UTR	1.43174	6.79116	0.852592
chr1	278821478	278821479	Zm00001d033931	-	three_prime_UTR	17.4629	3.20873	0.661975
chr1	278907381	278907382	Zm00001d033933	+	three_prime_UTR	2.68712	7.2925	1.26687
chr1	279107866	279107867	Zm00001d033935	+	three_prime_UTR	2.59749	7.87853	0
chr1	279348854	279348855	Zm00001d033945	-	three_prime_UTR	1.13822	9.28502	1.06837
chr1	279366309	279366310	Zm00001d033948	-	three_prime_UTR	4.69152	5.86815	0.312558
chr1	279582211	279582212	Zm00001d033954	+	three_prime_UTR	3.27223	9.4623	0.97131
chr1	279592515	279592516	Zm00001d033955	+	three_prime_UTR	2.88755	7.49548	1.30569
chr1	279609321	279609322	Zm00001d033957	+	three_prime_UTR	1.58506	13.2227	0
chr1	279877227	279877228	Zm00001d033969	-	end	16.889	5.69385	1.34032
chr1	279982506	279982507	Zm00001d033981	-	three_prime_UTR	33.6916	2.37986	1.20494
chr1	280031055	280031056	Zm00001d033982	-	three_prime_UTR	4.60706	5.25538	0.416044
chr1	280031249	280031250	Zm00001d033982	-	three_prime_UTR	4.60706	4.32981	0.416044
chr1	280144264	280144265	Zm00001d033984	-	three_prime_UTR	4.28036	4.26731	0
chr1	280594882	280594883	Zm00001d033993	-	intron	2.37395	4.58391	0
chr1	280700320	280700321	Zm00001d034000	-	three_prime_UTR	1.91131	10.5538	1.73012
chr1	280776762	280776763	Zm00001d034001	+	three_prime_UTR	8.19267	7.03936	1.23668
chr1	280910040	280910041	Zm00001d034004	+	three_prime_UTR	3.8914	7.68746	0.615701
chr1	281000700	281000701	Zm00001d034005	+	three_prime_UTR	17.6857	4.70475	0.973866
chr1	281037499	281037500	Zm00001d034006	+	three_prime_UTR	7.47607	4.80599	0.954132
chr1	281131410	281131411	Zm00001d034011	+	end	9.94091	3.57025	1.82689
chr1	281133356	281133357	Zm00001d034012	-	three_prime_UTR	1.81929	15.1039	0.679144
chr1	281170650	281170651	Zm00001d034013	-	end	1.44383	5.98973	0
chr1	281252420	281252421	Zm00001d034018	-	three_prime_UTR	1.79604	5.16803	0
chr1	281285647	281285648	Zm00001d034019	+	three_prime_UTR	2.40199	6.45679	1.98615
chr1	281342641	281342642	Zm00001d034020	+	end	15.5276	3.29035	2.64398
chr1	281352760	281352761	Zm00001d034023	-	three_prime_UTR	5.73697	4.94066	0.974066
chr1	281459849	281459850	Zm00001d034027	-	three_prime_UTR	2.82354	6.3618	1.8912
chr1	281461870	281461871	Zm00001d034028	-	three_prime_UTR	4.03193	11.194	0.876017
chr1	281631792	281631793	Zm00001d034033	-	three_prime_UTR	7.5027	5.48962	1.6239
chr1	281754782	281754783	Zm00001d034034	+	end	4.1667	4.91837	9.93791
chr1	281760838	281760839	Zm00001d034035	-	three_prime_UTR	15.7596	2.01908	0.291086
chr1	281971284	281971285	Zm00001d034036	+	three_prime_UTR	3.6847	9.48421	0.884067
chr1	281979245	281979246	Zm00001d034038	-	three_prime_UTR	14.6337	3.17808	0.355339
chr1	282003468	282003469	Zm00001d034039	-	three_prime_UTR	4.15489	9.88131	0.651132
chr1	282126909	282126910	Zm00001d034044	+	three_prime_UTR	3.00537	3.17742	1.7015
chr1	282135925	282135926	Zm00001d034044	+	three_prime_UTR	3.00537	7.96095	1.7015
chr1	282393327	282393328	Zm00001d034048	+	three_prime_UTR	3.16586	6.32954	3.79246
chr1	282396176	282396177	Zm00001d034049	-	three_prime_UTR	12.5845	4.57521	0.532824
chr1	282608321	282608322	Zm00001d034055	+	three_prime_UTR	3.28664	10.8615	0.460026
chr1	282749537	282749538	Zm00001d034059	+	end	53.9	3.32726	2.70798
chr1	282857279	282857280	Zm00001d034063	-	end	5.49179	6.99627	0.631852
chr1	283221041	283221042	Zm00001d034074	-	three_prime_UTR	17.9281	5.82649	0.377166
chr1	283568549	283568550	Zm00001d034080	+	three_prime_UTR	4.80902	6.52755	0.804058
chr1	284169388	284169389	Zm00001d034108	-	three_prime_UTR	8.031	13.8506	1.58927
chr1	284541585	284541586	Zm00001d034124	+	CDS	1.57109	5.49959	0
chr1	284543937	284543938	Zm00001d034124	+	three_prime_UTR	1.57109	14.1365	0
chr1	284545653	284545654	Zm00001d034125	-	three_prime_UTR	14.6748	3.29463	1.1935
chr1	284866335	284866336	Zm00001d034137	+	three_prime_UTR	5.9324	10.9751	0.678874
chr1	284867694	284867695	Zm00001d034139	-	three_prime_UTR	8.06072	4.29089	0.374261
chr1	285204703	285204704	Zm00001d034152	-	three_prime_UTR	6.36425	3.61084	0.740282
chr1	285311420	285311421	Zm00001d034157	+	three_prime_UTR	7.98946	2.75749	0.414181
chr1	285325762	285325763	Zm00001d034159	+	three_prime_UTR	1.75262	9.32836	3.52735
chr1	285326191	285326192	Zm00001d034159	+	three_prime_UTR	1.75262	10.2718	3.52735
chr1	285425297	285425298	Zm00001d034161	+	three_prime_UTR	11.0744	2.73108	1.58648
chr1	285938373	285938374	Zm00001d034183	+	three_prime_UTR	1.15568	8.91814	0
chr1	286208994	286208995	Zm00001d034192	-	end	105.995	1.99075	3.60475
chr1	286308182	286308183	Zm00001d034196	-	three_prime_UTR	39.8801	2.12805	0.446792
chr1	287000547	287000548	Zm00001d034218	+	three_prime_UTR	52.1072	2.61427	3.91971
chr1	287065035	287065036	Zm00001d034223	-	three_prime_UTR	16.368	2.49468	2.09858
chr1	287663989	287663990	Zm00001d034241	-	three_prime_UTR	72.8312	2.10169	1.16268
chr1	287675865	287675866	Zm00001d034244	-	three_prime_UTR	14.9759	4.80092	1.21155
chr1	287796484	287796485	Zm00001d034245	-	three_prime_UTR	14.1528	3.82324	0.760083
chr1	287925141	287925142	Zm00001d034251	+	end	2.64434	4.59673	0.53588
chr1	288027975	288027976	Zm00001d034254	+	three_prime_UTR	8.44943	9.44301	3.05211
chr1	288033740	288033741	Zm00001d034255	+	three_prime_UTR	16.4737	3.11853	1.40152
chr1	288176848	288176849	Zm00001d034256	+	three_prime_UTR	48.7276	2.52203	0.439381
chr1	288411001	288411002	Zm00001d034279	-	end	4.7978	4.66917	1.20411
chr1	288419882	288419883	Zm00001d034282	-	three_prime_UTR	4.47749	7.17418	0.484336
chr1	289104495	289104496	Zm00001d034317	+	end	4.10484	8.34736	1.05062
chr1	289124662	289124663	Zm00001d034318	-	end	18.8031	3.20873	0.640027
chr1	289130187	289130188	Zm00001d034319	-	end	4.47353	5.7656	0.947994
chr1	289178791	289178792	Zm00001d034320	-	three_prime_UTR	5.817	8.56859	0.86832
chr1	290197170	290197171	Zm00001d034337	-	three_prime_UTR	13.9156	4.06455	2.46546
chr1	290207251	290207252	Zm00001d034338	+	end	21.9447	2.65598	1.02389
chr1	290244497	290244498	Zm00001d034341	-	three_prime_UTR	1.66731	5.7656	0.738477
chr1	290260383	290260384	Zm00001d034343	-	three_prime_UTR	14.9236	2.94743	0.838236
chr1	290279724	290279725	Zm00001d034346	-	end	6.77289	5.07441	1.5993
chr1	290364563	290364564	Zm00001d034351	+	three_prime_UTR	6.96277	5.00604	0.772703
chr1	290663041	290663042	Zm00001d034358	+	three_prime_UTR	12.7492	2.59981	2.3891
chr1	290793423	290793424	Zm00001d034361	+	end	9.43426	2.07677	0.373239
chr1	291058236	291058237	Zm00001d034368	+	end	26.6127	2.70813	2.03471
chr1	291058465	291058466	Zm00001d034368	+	three_prime_UTR	26.6127	3.04745	2.03471
chr1	291105600	291105601	Zm00001d034371	+	three_prime_UTR	5.32709	4.90057	0.631305
chr1	291359726	291359727	Zm00001d034380	+	three_prime_UTR	6.96473	5.90982	1.44472
chr1	291605463	291605464	Zm00001d034387	-	end	2.98166	10.0121	0.361879
chr1	291663129	291663130	Zm00001d034388	-	end	20.4304	1.93782	0.183122
chr1	291832211	291832212	Zm00001d034400	-	end	10.2892	6.15854	0.938305
chr1	291862194	291862195	Zm00001d034401	-	three_prime_UTR	12.5019	3.98216	0.697366
chr1	292041353	292041354	Zm00001d034404	+	three_prime_UTR	23.1543	3.3318	3.09184
chr1	292052965	292052966	Zm00001d034406	+	three_prime_UTR	5.2818	5.03381	2.78784
chr1	292054337	292054338	Zm00001d034407	-	three_prime_UTR	10.8911	7.33303	1.00531
chr1	292166314	292166315	Zm00001d034409	+	end	7.66574	4.04884	2.14759
chr1	292477074	292477075	Zm00001d034420	-	end	38.3583	2.43761	0.632189
chr1	292477074	292477075	Zm00001d034420	-	three_prime_UTR	38.3583	2.43761	0.632189
chr1	292612970	292612971	Zm00001d034423	-	three_prime_UTR	5.53448	4.70111	2.80505
chr1	292626177	292626178	Zm00001d034424	-	end	12.8699	3.37761	0.50676
chr1	292816729	292816730	Zm00001d034429	+	three_prime_UTR	10.249	3.29035	3.01525
chr1	292893265	292893266	Zm00001d034432	-	three_prime_UTR	14.2093	5.68489	0.887433
chr1	292938768	292938769	Zm00001d034434	-	three_prime_UTR	1.13726	7.47276	0
chr1	293008722	293008723	Zm00001d034440	-	three_prime_UTR	8.06899	7.56596	0.901141
chr1	293102425	293102426	Zm00001d034443	+	three_prime_UTR	3.59544	5.88968	0.975146
chr1	293289500	293289501	Zm00001d034446	+	three_prime_UTR	1.50498	7.76167	0
chr1	293290059	293290060	Zm00001d034447	-	end	2.9112	9.56114	1.83008
chr1	293403385	293403386	Zm00001d034452	-	intron	4.24951	3.57025	0.835035
chr1	293563037	293563038	Zm00001d034457	-	end	1.74478	6.24488	1.38572
chr1	293616693	293616694	Zm00001d034460	-	three_prime_UTR	6.04705	6.21891	1.12729
chr1	294127692	294127693	Zm00001d034480	+	three_prime_UTR	8.62288	8.38532	1.69505
chr1	294461068	294461069	Zm00001d034490	+	three_prime_UTR	7.82845	9.71475	1.30949
chr1	294613610	294613611	Zm00001d034492	+	three_prime_UTR	9.3957	2.98161	0.542816
chr1	294614531	294614532	Zm00001d034493	-	three_prime_UTR	3.01749	12.0145	1.13583
chr1	294635265	294635266	Zm00001d034494	+	end	4.03199	10.9159	1.53842
chr1	294676211	294676212	Zm00001d034498	-	three_prime_UTR	2.06375	13.1788	0
chr1	294874607	294874608	Zm00001d034505	+	end	12.8392	6.65451	2.17914
chr1	294982257	294982258	Zm00001d034509	-	three_prime_UTR	8.77764	4.01092	0.747202
chr1	295009872	295009873	Zm00001d034510	-	intron	4.94837	6.76248	0.210439
chr1	295269724	295269725	Zm00001d034512	+	three_prime_UTR	1.59954	4.36232	1.38672
chr1	295480870	295480871	Zm00001d034516	+	three_prime_UTR	5.64172	6.48349	0.491543
chr1	295595727	295595728	Zm00001d034519	-	three_prime_UTR	6.63266	6.31007	0.389628
chr1	295607251	295607252	Zm00001d034520	-	intron	15.0659	4.66119	4.68998
chr1	295612875	295612876	Zm00001d034522	-	end	2.90261	11.4374	1.60336
chr1	295620698	295620699	Zm00001d034523	+	three_prime_UTR	32.7556	3.97205	1.1666
chr1	295621792	295621793	Zm00001d034524	-	three_prime_UTR	3.38917	6.4611	2.79358
chr1	295636087	295636088	Zm00001d034525	+	three_prime_UTR	6.99278	3.36513	0.992311
chr1	295710246	295710247	Zm00001d034528	+	three_prime_UTR	46.0273	4.82528	3.51252
chr1	295716193	295716194	Zm00001d034529	+	three_prime_UTR	2.63142	7.27724	2.19353
chr1	295760387	295760388	Zm00001d034531	+	three_prime_UTR	9.06942	5.68974	0.572817
chr1	295771484	295771485	Zm00001d034532	+	three_prime_UTR	9.49394	2.29195	2.60852
chr1	295771817	295771818	Zm00001d034532	+	three_prime_UTR	9.49394	6.34169	2.60852
chr1	295789983	295789984	Zm00001d034534	-	three_prime_UTR	5.39367	6.86701	2.04193
chr1	296072356	296072357	Zm00001d034553	-	end	11.119	2.5934	0.381562
chr1	296366102	296366103	Zm00001d034561	+	three_prime_UTR	11.2722	7.50905	1.10585
chr1	296750767	296750768	Zm00001d034575	-	three_prime_UTR	12.8602	5.47184	0.844077
chr1	297050190	297050191	Zm00001d034582	-	end	1.05319	5.35537	0
chr1	297180930	297180931	Zm00001d034586	-	intron	6.9764	8.91218	2.70509
chr1	297307970	297307971	Zm00001d034590	-	three_prime_UTR	6.70835	2.63976	0.883061
chr1	297382422	297382423	Zm00001d034591	-	three_prime_UTR	2.85286	9.45435	0.478071
chr1	297445138	297445139	Zm00001d034597	-	three_prime_UTR	4.4721	7.74792	1.12934
chr1	297596387	297596388	Zm00001d034600	+	end	4.05522	7.4921	0.595354
chr1	297618389	297618390	Zm00001d034604	+	three_prime_UTR	7.57201	5.68489	1.60706
chr1	297656241	297656242	Zm00001d034606	+	three_prime_UTR	8.12173	4.85659	2.02204
chr1	297658399	297658400	Zm00001d034607	-	three_prime_UTR	7.43819	5.41626	0.896186
chr1	297762517	297762518	Zm00001d034609	+	three_prime_UTR	29.6258	8.73813	3.57067
chr1	297799848	297799849	Zm00001d034610	-	three_prime_UTR	2.92298	9.48007	0.633456
chr1	297877169	297877170	Zm00001d034617	-	three_prime_UTR	5.00157	4.4667	0.518733
chr1	297933121	297933122	Zm00001d034618	-	end	14.5088	2.7902	2.01542
chr1	298050222	298050223	Zm00001d034620	+	three_prime_UTR	9.43786	2.42762	0.470286
chr1	298191504	298191505	Zm00001d034624	-	three_prime_UTR	8.47166	4.3624	0.20807
chr1	298412458	298412459	Zm00001d034628	-	three_prime_UTR	16.2171	6.07956	3.47247
chr1	298535997	298535998	Zm00001d034630	+	three_prime_UTR	6.83328	7.096	0.566276
chr1	298549071	298549072	Zm00001d034633	-	three_prime_UTR	5.9478	8.23443	0.481827
chr1	298680439	298680440	Zm00001d034638	+	three_prime_UTR	4.56958	5.38654	0.955788
chr1	298693123	298693124	Zm00001d034640	+	end	1.43968	3.41385	0
chr1	298808548	298808549	Zm00001d034650	-	three_prime_UTR	1.24941	7.91223	0
chr1	299111405	299111406	Zm00001d034659	-	three_prime_UTR	3.70194	8.64465	0.710903
chr1	299210513	299210514	Zm00001d034665	-	three_prime_UTR	65.257	4.02107	2.91193
chr1	299215081	299215082	Zm00001d034666	+	three_prime_UTR	1.19169	5.67364	1.09116
chr1	299311180	299311181	Zm00001d034667	+	three_prime_UTR	5.77395	6.01825	1.43007
chr1	299313013	299313014	Zm00001d034668	+	three_prime_UTR	8.30615	5.11098	2.47459
chr1	299673299	299673300	Zm00001d034682	+	three_prime_UTR	8.14227	10.4942	1.68189
chr1	300053096	300053097	Zm00001d034688	-	three_prime_UTR	4.76225	11.7258	1.7153
chr1	300196657	300196658	Zm00001d034698	-	three_prime_UTR	5.78436	4.16475	4.58116
chr1	300207674	300207675	Zm00001d034699	+	three_prime_UTR	10.4484	4.76033	1.77812
chr1	300248827	300248828	Zm00001d034701	+	three_prime_UTR	2.94837	6.00236	0.445178
chr1	300425588	300425589	Zm00001d034710	+	end	7.5589	4.49151	0.799435
chr1	300503149	300503150	Zm00001d034713	-	end	18.2078	4.96405	0.415745
chr1	300526255	300526256	Zm00001d034714	+	three_prime_UTR	67.3226	2.46734	0.404926
chr1	300615433	300615434	Zm00001d034718	+	end	9.04623	4.89871	0.921796
chr1	300737837	300737838	Zm00001d034721	+	three_prime_UTR	51.0935	2.99362	0.334156
chr1	300811116	300811117	Zm00001d034726	+	end	6.01549	2.71646	5.90236
chr1	300932453	300932454	Zm00001d034730	+	three_prime_UTR	12.5753	4.80092	0.570605
chr1	300954248	300954249	Zm00001d034733	-	end	10.9416	3.25394	0.583883
chr1	300979593	300979594	Zm00001d034736	-	three_prime_UTR	5.28169	2.63741	0.680265
chr1	300992162	300992163	Zm00001d034738	-	three_prime_UTR	4.91451	6.04656	0.8999
chr1	301040440	301040441	Zm00001d034739	+	three_prime_UTR	26.8671	3.29078	1.42842
chr1	301042622	301042623	Zm00001d034740	-	end	10.5539	6.43075	0.991795
chr1	301294546	301294547	Zm00001d034750	-	three_prime_UTR	2.1541	5.48962	1.19692
chr1	301373917	301373918	Zm00001d034752	+	three_prime_UTR	1.39451	7.74814	0.788105
chr1	301492545	301492546	Zm00001d034757	+	three_prime_UTR	12.8042	2.69923	0.691261
chr1	301493123	301493124	Zm00001d034758	-	three_prime_UTR	3.76862	10.3106	1.00752
chr1	301652348	301652349	Zm00001d034764	-	three_prime_UTR	7.86896	7.72872	1.33701
chr1	301677719	301677720	Zm00001d034768	+	three_prime_UTR	26.142	4.71869	2.95177
chr1	301745710	301745711	Zm00001d034772	+	three_prime_UTR	1.29165	7.17529	0
chr1	301817526	301817527	Zm00001d034773	+	three_prime_UTR	14.1215	2.49981	0.466716
chr1	301960258	301960259	Zm00001d034776	+	three_prime_UTR	21.2561	2.82588	0.449253
chr1	302052578	302052579	Zm00001d034777	+	three_prime_UTR	6.90152	4.82528	0.508517
chr1	302139770	302139771	Zm00001d034779	+	three_prime_UTR	4.77707	2.14811	0.528862
chr1	302251887	302251888	Zm00001d034784	-	five_prime_UTR	6.94917	5.31196	1.6374
chr1	302370597	302370598	Zm00001d034793	-	three_prime_UTR	13.6562	2.65032	3.3654
chr1	302375325	302375326	Zm00001d034795	-	end	10.6612	3.61084	0.86645
chr1	302387279	302387280	Zm00001d034796	+	three_prime_UTR	2.06796	9.51561	1.60976
chr1	302432582	302432583	Zm00001d034799	+	end	3.24958	7.27724	1.26111
chr1	302443544	302443545	Zm00001d034799	+	three_prime_UTR	3.24958	9.48007	1.26111
chr1	302475333	302475334	Zm00001d034804	+	three_prime_UTR	3.25631	4.69452	1.30234
chr1	302475715	302475716	Zm00001d034805	-	end	4.40587	6.21891	0.887772
chr1	302535680	302535681	Zm00001d034809	-	end	4.45378	3.73604	0.647367
chr1	302663880	302663881	Zm00001d034810	+	five_prime_UTR	2.59657	4.32981	0
chr1	302664476	302664477	Zm00001d034810	+	start	2.59657	3.91039	0
chr1	302664813	302664814	Zm00001d034810	+	CDS	2.59657	3.89544	0
chr1	302795209	302795210	Zm00001d034813	+	three_prime_UTR	5.26793	5.01361	0.968229
chr1	302796412	302796413	Zm00001d034814	-	end	6.59939	2.58711	0.831881
chr1	302869330	302869331	Zm00001d034817	+	three_prime_UTR	9.73688	6.49951	0.819717
chr1	302929455	302929456	Zm00001d034819	+	intron	1.16219	12.9136	0
chr1	302960931	302960932	Zm00001d034823	-	three_prime_UTR	1.41898	9.19162	0
chr1	303002811	303002812	Zm00001d034824	-	end	8.52932	5.87191	1.00235
chr1	303088582	303088583	Zm00001d034826	-	three_prime_UTR	8.82645	6.05782	0.319681
chr1	303240248	303240249	Zm00001d034828	-	three_prime_UTR	31.7022	2.61427	1.7586
chr1	303279673	303279674	Zm00001d034832	-	three_prime_UTR	1.43461	15.8386	0
chr1	303291025	303291026	Zm00001d034833	-	three_prime_UTR	8.7998	4.02107	1.36969
chr1	303362681	303362682	Zm00001d034834	+	three_prime_UTR	10.1155	5.1116	1.50672
chr1	303408691	303408692	Zm00001d034835	+	CDS	3.15621	4.78985	1.70258
chr1	303410048	303410049	Zm00001d034835	+	CDS	3.15621	3.39558	1.70258
chr1	303411189	303411190	Zm00001d034835	+	three_prime_UTR	3.15621	7.55072	1.70258
chr1	303465932	303465933	Zm00001d034838	-	three_prime_UTR	4.90813	8.89071	0.401379
chr1	303812957	303812958	Zm00001d034852	-	three_prime_UTR	77.9267	1.72743	0.850207
chr1	303814596	303814597	Zm00001d034853	-	three_prime_UTR	12.7455	3.46398	1.17591
chr1	303903658	303903659	Zm00001d034856	-	three_prime_UTR	8.42471	5.35088	0.505495
chr1	303913402	303913403	Zm00001d034857	+	end	36.0227	2.96856	4.56801
chr1	303931105	303931106	Zm00001d034858	+	intron	8.34016	7.13052	1.60371
chr1	303999194	303999195	Zm00001d034859	+	three_prime_UTR	27.7631	5.01889	1.96129
chr1	304199239	304199240	Zm00001d034865	+	intron	54.5003	1.83356	1.12852
chr1	304248877	304248878	Zm00001d034866	+	end	4.43084	7.64412	0.892494
chr1	304250190	304250191	Zm00001d034867	-	three_prime_UTR	20.5443	3.40184	1.41321
chr1	304297387	304297388	Zm00001d034868	-	end	2.5005	4.02107	0.606527
chr1	304300180	304300181	Zm00001d034868	-	five_prime_UTR	2.5005	7.56238	0.606527
chr1	304368036	304368037	Zm00001d034871	-	three_prime_UTR	8.47089	3.83874	0.556805
chr1	304416234	304416235	Zm00001d034872	-	intron	3.59775	17.0702	1.88989
chr1	304508547	304508548	Zm00001d034876	-	three_prime_UTR	2.31975	7.86523	0.441871
chr1	304527252	304527253	Zm00001d034877	+	three_prime_UTR	2.35797	9.5979	1.32655
chr1	304588205	304588206	Zm00001d034880	+	three_prime_UTR	8.9833	4.56513	1.3212
chr1	304662931	304662932	Zm00001d034883	+	end	4.191	7.59391	0.629411
chr1	304719638	304719639	Zm00001d034886	+	end	17.5921	1.97626	1.81495
chr1	304720065	304720066	Zm00001d034887	-	three_prime_UTR	9.53964	4.83584	1.56766
chr1	304870569	304870570	Zm00001d034890	+	end	45.629	5.38654	2.37417
chr1	304954614	304954615	Zm00001d034893	-	three_prime_UTR	10.5785	5.53625	2.76742
chr1	304964839	304964840	Zm00001d034894	+	three_prime_UTR	2.11311	8.34736	0.64839
chr1	305205791	305205792	Zm00001d034904	-	intron	18.64	7.74814	2.58433
chr1	305207668	305207669	Zm00001d034904	-	intron	18.64	11.1681	2.58433
chr1	305209432	305209433	Zm00001d034904	-	intron	18.64	5.9252	2.58433
chr1	305341578	305341579	Zm00001d034914	-	three_prime_UTR	8.52727	3.56526	0.263883
chr1	305487907	305487908	Zm00001d034915	+	three_prime_UTR	5.57851	3.83874	0.413878
chr1	305584193	305584194	Zm00001d034918	-	three_prime_UTR	2.0617	6.75324	1.90131
chr1	305598442	305598443	Zm00001d034919	-	three_prime_UTR	46.4725	2.73148	0.502058
chr1	306069003	306069004	Zm00001d034931	+	three_prime_UTR	5.37158	3.52188	0.812415
chr1	306070898	306070899	Zm00001d034931	+	three_prime_UTR	5.37158	10.0255	0.812415
chr1	306072607	306072608	Zm00001d034932	-	three_prime_UTR	5.79855	3.65642	1.58386
chr1	306104626	306104627	Zm00001d034935	+	three_prime_UTR	21.3399	1.70092	0.695898
chr1	306290800	306290801	Zm00001d034941	+	three_prime_UTR	9.87379	7.95097	0.640383
chr1	306490765	306490766	Zm00001d034949	-	end	9.34353	3.8058	2.22292
chr1	306619684	306619685	Zm00001d034954	+	end	6.42863	4.86929	1.26866
chr1	306760144	306760145	Zm00001d034956	-	three_prime_UTR	4.813	8.02376	2.05344
chr1	306760527	306760528	Zm00001d034956	-	three_prime_UTR	4.813	3.6367	2.05344
chr1	306902117	306902118	Zm00001d034962	-	three_prime_UTR	10.9535	5.15026	0.344313
chr1	306902629	306902630	Zm00001d034962	-	three_prime_UTR	10.9535	6.96425	0.344313
chr10	607784	607785	Zm00001d023217	+	three_prime_UTR	4.55272	6.45679	0.734207
chr10	699342	699343	Zm00001d023218	+	three_prime_UTR	5.79718	4.0622	0.269831
chr10	700554	700555	Zm00001d023220	-	end	4.14578	3.50188	0.958582
chr10	706971	706972	Zm00001d023222	-	three_prime_UTR	5.97685	3.03216	0.275531
chr10	823953	823954	Zm00001d023223	-	three_prime_UTR	33.9885	3.75453	1.83025
chr10	954827	954828	Zm00001d023230	-	three_prime_UTR	7.37951	6.76587	0.592389
chr10	955009	955010	Zm00001d023230	-	three_prime_UTR	7.37951	2.78024	0.592389
chr10	1097045	1097046	Zm00001d023237	-	three_prime_UTR	3.04786	8.69898	3.51099
chr10	1116756	1116757	Zm00001d023238	+	intron	17.9456	8.76011	0.407385
chr10	1248525	1248526	Zm00001d023239	+	three_prime_UTR	6.28196	8.71592	0.775537
chr10	1295419	1295420	Zm00001d023243	-	three_prime_UTR	13.7297	3.4857	0.511973
chr10	1497674	1497675	Zm00001d023258	-	three_prime_UTR	9.94834	6.42022	0.324791
chr10	1506134	1506135	Zm00001d023259	+	three_prime_UTR	1.50834	10.0282	2.44454
chr10	1506555	1506556	Zm00001d023260	-	three_prime_UTR	2.35937	7.90907	1.21447
chr10	1565575	1565576	Zm00001d023262	-	three_prime_UTR	12.7476	6.51907	0.610538
chr10	1604989	1604990	Zm00001d023264	+	three_prime_UTR	1.21958	8.07632	0
chr10	1606077	1606078	Zm00001d023265	-	three_prime_UTR	5.66134	9.22495	0.643657
chr10	1681019	1681020	Zm00001d023267	-	three_prime_UTR	1.93485	5.56048	0.666326
chr10	1810499	1810500	Zm00001d023272	+	three_prime_UTR	4.95444	5.25281	0.559865
chr10	2017787	2017788	Zm00001d023277	+	three_prime_UTR	13.4556	4.61248	0.422141
chr10	2031855	2031856	Zm00001d023278	+	three_prime_UTR	6.9114	2.98898	0.812691
chr10	2044692	2044693	Zm00001d023281	+	intron	1.95055	10.5056	0.830104
chr10	2236744	2236745	Zm00001d023291	+	three_prime_UTR	4.03155	5.20598	1.04019
chr10	2240774	2240775	Zm00001d023292	-	intron	18.6278	5.32588	0.344771
chr10	2365359	2365360	Zm00001d023300	+	three_prime_UTR	1.63792	15.1014	0
chr10	2950519	2950520	Zm00001d023318	-	three_prime_UTR	2.68274	7.07871	0.601493
chr10	3430496	3430497	Zm00001d023326	-	three_prime_UTR	5.18309	8.07884	0.205976
chr10	3462482	3462483	Zm00001d023327	-	three_prime_UTR	1.70422	4.3907	0.660208
chr10	3608332	3608333	Zm00001d023333	-	three_prime_UTR	2.63965	12.1786	0.401364
chr10	3669971	3669972	Zm00001d023340	-	three_prime_UTR	33.8899	3.08567	2.44763
chr10	4128368	4128369	Zm00001d023366	-	three_prime_UTR	17.5066	2.85801	1.18975
chr10	4158432	4158433	Zm00001d023367	-	three_prime_UTR	4.30418	4.2843	0.383883
chr10	4163858	4163859	Zm00001d023367	-	CDS	4.30418	3.01829	0.383883
chr10	4184972	4184973	Zm00001d023368	-	intron	1.12739	12.967	0
chr10	4190876	4190877	Zm00001d023371	-	end	22.1758	2.19452	0.939799
chr10	4237128	4237129	Zm00001d023373	-	end	1.45557	13.734	1.10901
chr10	4293230	4293231	Zm00001d023379	-	three_prime_UTR	39.9566	3.36849	0.578032
chr10	4479093	4479094	Zm00001d023391	+	three_prime_UTR	3.10567	5.1227	0.435169
chr10	4479333	4479334	Zm00001d023391	+	three_prime_UTR	3.10567	10.6951	0.435169
chr10	5173956	5173957	Zm00001d023423	-	three_prime_UTR	44.2991	2.11486	2.04376
chr10	5411575	5411576	Zm00001d023429	+	end	14.9556	6.82769	0.631969
chr10	5420095	5420096	Zm00001d023431	-	three_prime_UTR	33.1563	2.67288	0.578545
chr10	5439714	5439715	Zm00001d023434	-	end	17.4785	3.21221	0.603135
chr10	5632284	5632285	Zm00001d023439	+	end	3.11401	4.85149	1.05887
chr10	5692753	5692754	Zm00001d023445	+	three_prime_UTR	5.50939	7.17529	1.60788
chr10	6046233	6046234	Zm00001d023452	-	three_prime_UTR	9.27799	4.43101	0.728118
chr10	6046534	6046535	Zm00001d023452	-	end	9.27799	6.29135	0.728118
chr10	6427510	6427511	Zm00001d023465	-	three_prime_UTR	2.70331	5.71132	1.32205
chr10	6929976	6929977	Zm00001d023479	+	three_prime_UTR	1.42402	10.4522	0
chr10	7294702	7294703	Zm00001d023492	-	three_prime_UTR	1.11226	12.3528	1.59896
chr10	7296342	7296343	Zm00001d023492	-	CDS	1.11226	8.04428	1.59896
chr10	7330344	7330345	Zm00001d023494	-	three_prime_UTR	1.59684	10.2165	0.935297
chr10	7631160	7631161	Zm00001d023504	-	three_prime_UTR	7.46971	7.23792	2.07183
chr10	7803061	7803062	Zm00001d023506	-	three_prime_UTR	10.5338	10.8325	1.62434
chr10	8030265	8030266	Zm00001d023510	+	three_prime_UTR	17.4122	5.98323	1.30617
chr10	8363089	8363090	Zm00001d023514	-	three_prime_UTR	11.5559	7.61161	1.32838
chr10	8650112	8650113	Zm00001d023520	+	three_prime_UTR	8.04888	7.82274	0.479315
chr10	8659536	8659537	Zm00001d023521	+	three_prime_UTR	4.97872	2.24575	0.470607
chr10	8711227	8711228	Zm00001d023523	-	three_prime_UTR	13.5924	2.92158	1.18095
chr10	9084444	9084445	Zm00001d023534	+	intron	35.1048	4.10362	1.36451
chr10	9346743	9346744	Zm00001d023537	+	end	7.13238	8.22695	0.727116
chr10	9371154	9371155	Zm00001d023538	+	three_prime_UTR	18.93	5.67906	0.418815
chr10	9508466	9508467	Zm00001d023542	-	three_prime_UTR	17.3158	2.76148	1.15038
chr10	9583209	9583210	Zm00001d023543	-	three_prime_UTR	4.1845	10.3736	0
chr10	10309397	10309398	Zm00001d023564	+	three_prime_UTR	4.10734	9.51943	0.583124
chr10	10423069	10423070	Zm00001d023566	+	three_prime_UTR	2.06524	7.27724	0.723325
chr10	10619617	10619618	Zm00001d023576	-	end	3.87797	5.84315	0.639172
chr10	10642769	10642770	Zm00001d023578	+	three_prime_UTR	3.70786	6.35617	1.02025
chr10	10652080	10652081	Zm00001d023579	+	end	12.22	4.39373	0.456612
chr10	10657696	10657697	Zm00001d023580	+	three_prime_UTR	1.32773	5.99315	0
chr10	10767845	10767846	Zm00001d023582	+	three_prime_UTR	4.96586	13.5168	0.805824
chr10	10822582	10822583	Zm00001d023583	-	end	3.09901	14.6907	0.635693
chr10	10858985	10858986	Zm00001d023587	+	five_prime_UTR	17.0566	3.35323	2.50572
chr10	10862323	10862324	Zm00001d023587	+	three_prime_UTR	17.0566	2.56292	2.50572
chr10	10920044	10920045	Zm00001d023590	-	three_prime_UTR	4.32114	6.6636	0.646519
chr10	11858469	11858470	Zm00001d023606	-	three_prime_UTR	9.23156	5.16378	0.61185
chr10	12740814	12740815	Zm00001d023629	+	CDS	2.82885	3.02029	1.15163
chr10	12741321	12741322	Zm00001d023629	+	three_prime_UTR	2.82885	9.54931	1.15163
chr10	13070445	13070446	Zm00001d023635	-	end	9.16707	3.79316	0.68741
chr10	13146207	13146208	Zm00001d023636	-	three_prime_UTR	9.41311	3.6029	1.1385
chr10	13317780	13317781	Zm00001d023640	-	intron	6.73242	6.65451	0.367297
chr10	13701216	13701217	Zm00001d023652	+	three_prime_UTR	16.1442	5.62137	0.613812
chr10	13759443	13759444	Zm00001d023655	+	end	22.044	3.41385	0.967919
chr10	13779590	13779591	Zm00001d023656	-	end	1.83157	6.8136	0.813199
chr10	13795993	13795994	Zm00001d023658	+	three_prime_UTR	7.81872	3.62195	0.88241
chr10	13882348	13882349	Zm00001d023659	+	intron	8.17671	4.93651	0.568982
chr10	15555408	15555409	Zm00001d023689	+	three_prime_UTR	6.35966	6.19827	1.48438
chr10	15574625	15574626	Zm00001d023689	+	three_prime_UTR	6.35966	12.0539	1.48438
chr10	15878591	15878592	Zm00001d023694	+	three_prime_UTR	23.1203	3.34795	0.419242
chr10	15879343	15879344	Zm00001d023695	-	three_prime_UTR	2.6365	5.327	1.14282
chr10	16002301	16002302	Zm00001d023698	-	three_prime_UTR	18.4415	3.89544	1.37159
chr10	16002809	16002810	Zm00001d023698	-	end	18.4415	1.74795	1.37159
chr10	16407825	16407826	Zm00001d023706	+	three_prime_UTR	8.21912	3.42852	0.504974
chr10	16710772	16710773	Zm00001d023715	+	intron	2.04423	17.2093	0
chr10	16865199	16865200	Zm00001d023721	-	three_prime_UTR	3.91267	8.89677	1.38394
chr10	16868507	16868508	Zm00001d023721	-	CDS	3.91267	4.46182	1.38394
chr10	17272881	17272882	Zm00001d023724	-	three_prime_UTR	1.45339	8.91218	1.02779
chr10	17436828	17436829	Zm00001d023729	+	three_prime_UTR	5.7026	7.31284	2.14958
chr10	17846845	17846846	Zm00001d023733	-	three_prime_UTR	15.1985	5.28187	2.0479
chr10	18083719	18083720	Zm00001d023738	-	end	14.6241	3.21826	0.887049
chr10	18389162	18389163	Zm00001d023741	-	three_prime_UTR	17.3415	3.6029	0.312617
chr10	18613710	18613711	Zm00001d023749	-	three_prime_UTR	14.3362	4.01092	0.773824
chr10	19463567	19463568	Zm00001d023767	+	three_prime_UTR	4.0939	8.10423	2.40873
chr10	20016901	20016902	Zm00001d023784	-	three_prime_UTR	6.08794	9.60185	0.605755
chr10	20294654	20294655	Zm00001d023788	-	three_prime_UTR	1.9324	8.1585	0
chr10	20295529	20295530	Zm00001d023788	-	CDS	1.9324	2.99658	0
chr10	20591798	20591799	Zm00001d023791	+	three_prime_UTR	7.7317	7.57277	0.659435
chr10	20852936	20852937	Zm00001d023792	+	intron	22.4508	8.81132	0.129663
chr10	20878863	20878864	Zm00001d023792	+	intron	22.4508	7.71739	0.129663
chr10	20881088	20881089	Zm00001d023792	+	intron	22.4508	10.3005	0.129663
chr10	20883693	20883694	Zm00001d023792	+	intron	22.4508	6.90886	0.129663
chr10	20884033	20884034	Zm00001d023792	+	intron	22.4508	10.1854	0.129663
chr10	20890066	20890067	Zm00001d023792	+	intron	22.4508	3.97692	0.129663
chr10	21192770	21192771	Zm00001d023795	-	three_prime_UTR	13.4781	6.27678	0.251524
chr10	21908606	21908607	Zm00001d023797	+	three_prime_UTR	3.26011	9.55313	0.887755
chr10	22243864	22243865	Zm00001d023802	+	end	34.4299	2.44353	0.417326
chr10	22629911	22629912	Zm00001d023807	+	three_prime_UTR	4.51221	6.99178	0.863391
chr10	22668281	22668282	Zm00001d023808	-	three_prime_UTR	7.28781	10.2227	3.68428
chr10	23507159	23507160	Zm00001d023824	-	three_prime_UTR	11.0541	7.12609	1.19699
chr10	23733770	23733771	Zm00001d023830	+	end	66.2167	2.04368	2.66999
chr10	23764570	23764571	Zm00001d023833	-	three_prime_UTR	16.9303	5.06274	3.80413
chr10	23887594	23887595	Zm00001d023838	-	three_prime_UTR	5.55982	10.5476	0.994545
chr10	23893751	23893752	Zm00001d023838	-	CDS	5.55982	3.94889	0.994545
chr10	24407826	24407827	Zm00001d023846	-	end	3.96865	2.29837	1.18421
chr10	25590025	25590026	Zm00001d023867	+	end	4.57438	4.81832	0.347138
chr10	25595576	25595577	Zm00001d023868	-	three_prime_UTR	1.247	18.7697	0
chr10	25936637	25936638	Zm00001d023874	-	three_prime_UTR	25.6733	4.00542	2.0165
chr10	26076232	26076233	Zm00001d023877	+	CDS	4.93831	4.12021	3.68533
chr10	26191991	26191992	Zm00001d023880	-	end	2.60099	9.68518	0.803098
chr10	26192316	26192317	Zm00001d023880	-	CDS	2.60099	4.59673	0.803098
chr10	26203986	26203987	Zm00001d023881	+	three_prime_UTR	1.47077	16.663	0.779483
chr10	26416405	26416406	Zm00001d023887	+	three_prime_UTR	17.5139	3.58193	3.17881
chr10	26547099	26547100	Zm00001d023892	+	end	19.1756	2.6167	0.691895
chr10	26723858	26723859	Zm00001d023895	+	three_prime_UTR	1.27696	2.72142	0
chr10	26996719	26996720	Zm00001d023897	+	three_prime_UTR	2.24038	12.0686	1.71798
chr10	27313608	27313609	Zm00001d023904	-	three_prime_UTR	11.7847	6.82367	1.74547
chr10	27502397	27502398	Zm00001d023908	-	three_prime_UTR	8.494	3.77536	1.52875
chr10	27639094	27639095	Zm00001d023910	-	three_prime_UTR	1.15909	23.1886	0
chr10	27986874	27986875	Zm00001d023914	+	intron	2.90113	4.48685	0.470954
chr10	28215565	28215566	Zm00001d023918	+	three_prime_UTR	19.5252	3.43921	0.731327
chr10	28391474	28391475	Zm00001d023922	+	three_prime_UTR	3.33694	6.47205	1.08617
chr10	30316863	30316864	Zm00001d023939	+	three_prime_UTR	46.9061	2.37359	0.502583
chr10	30683631	30683632	Zm00001d023943	-	end	7.51345	10.2227	0.847159
chr10	32089657	32089658	Zm00001d023962	-	three_prime_UTR	10.8799	4.60956	2.54591
chr10	32564057	32564058	Zm00001d023968	-	three_prime_UTR	5.59587	7.404	1.53264
chr10	33720858	33720859	Zm00001d023978	+	three_prime_UTR	4.61184	5.97071	3.87416
chr10	34453996	34453997	Zm00001d023987	-	end	53.5016	2.10169	0.35316
chr10	35301979	35301980	Zm00001d023995	-	three_prime_UTR	1.75603	15.0307	1.4033
chr10	35922707	35922708	Zm00001d024005	-	three_prime_UTR	3.26091	9.22495	0.477808
chr10	36535336	36535337	Zm00001d024009	+	end	167.731	2.04136	0.387138
chr10	37081522	37081523	Zm00001d024016	+	three_prime_UTR	4.12997	8.93596	1.62837
chr10	37102721	37102722	Zm00001d024018	+	three_prime_UTR	2.25524	6.00724	1.88464
chr10	38720516	38720517	Zm00001d024034	+	three_prime_UTR	2.10993	12.7619	1.73709
chr10	39073510	39073511	Zm00001d024041	-	three_prime_UTR	1.8154	12.9136	2.96858
chr10	39074285	39074286	Zm00001d024041	-	end	1.8154	4.36634	2.96858
chr10	39074285	39074286	Zm00001d024041	-	three_prime_UTR	1.8154	4.36634	2.96858
chr10	39724745	39724746	Zm00001d024048	+	end	31.6407	2.81537	0.89462
chr10	39765548	39765549	Zm00001d024049	-	three_prime_UTR	1.67069	9.91508	0
chr10	40115195	40115196	Zm00001d024051	+	three_prime_UTR	1.35499	11.2916	3.72051
chr10	40715548	40715549	Zm00001d024059	-	three_prime_UTR	3.46699	11.5222	0.853017
chr10	41073550	41073551	Zm00001d024066	-	end	2.95216	6.41747	1.22074
chr10	42493807	42493808	Zm00001d024082	+	three_prime_UTR	2.9291	6.40123	1.53785
chr10	43225901	43225902	Zm00001d024088	+	three_prime_UTR	4.88949	6.7636	0.65568
chr10	46169352	46169353	Zm00001d024109	+	three_prime_UTR	2.67768	9.6671	0.561669
chr10	48090448	48090449	Zm00001d024126	-	three_prime_UTR	4.16207	3.73739	2.36903
chr10	49076635	49076636	Zm00001d024141	+	three_prime_UTR	16.9104	3.702	0.388445
chr10	51121279	51121280	Zm00001d024158	-	three_prime_UTR	7.51072	4.74718	0.9936
chr10	52321476	52321477	Zm00001d024169	-	end	3.01658	6.19827	2.60865
chr10	52324244	52324245	Zm00001d024169	-	CDS	3.01658	7.99574	2.60865
chr10	52662554	52662555	Zm00001d024171	-	three_prime_UTR	3.46098	9.22495	2.14444
chr10	56828846	56828847	Zm00001d024212	-	three_prime_UTR	5.36095	6.51002	0.719246
chr10	58208114	58208115	Zm00001d024225	+	three_prime_UTR	6.22038	7.43081	0.61048
chr10	58421749	58421750	Zm00001d024229	+	three_prime_UTR	1.69991	7.96095	0
chr10	58450036	58450037	Zm00001d024231	-	three_prime_UTR	4.12174	8.9334	0.792634
chr10	59004592	59004593	Zm00001d024239	+	end	33.6706	1.91204	3.62964
chr10	59954390	59954391	Zm00001d024262	-	three_prime_UTR	1.25422	3.21771	0
chr10	60228750	60228751	Zm00001d024268	+	three_prime_UTR	18.0311	3.96701	1.45394
chr10	60604308	60604309	Zm00001d024270	+	three_prime_UTR	5.3373	3.13919	1.36239
chr10	60605716	60605717	Zm00001d024270	+	three_prime_UTR	5.3373	6.27133	1.36239
chr10	61030988	61030989	Zm00001d024274	-	three_prime_UTR	15.4629	4.45065	0.615448
chr10	62317506	62317507	Zm00001d024292	-	end	7.1583	5.0882	1.82986
chr10	62512770	62512771	Zm00001d024294	-	three_prime_UTR	29.3952	2.80289	0.61258
chr10	62902001	62902002	Zm00001d024301	+	three_prime_UTR	17.0055	4.01629	0.722043
chr10	63452673	63452674	Zm00001d024310	+	three_prime_UTR	1.14005	9.28144	0
chr10	64275484	64275485	Zm00001d024319	+	three_prime_UTR	10.7822	3.16771	2.10101
chr10	64670281	64670282	Zm00001d024325	-	three_prime_UTR	2.94007	9.87533	1.1966
chr10	64819814	64819815	Zm00001d024327	-	three_prime_UTR	6.90688	10.4092	0.407301
chr10	65225146	65225147	Zm00001d024333	+	three_prime_UTR	11.6047	4.74718	3.11948
chr10	65528201	65528202	Zm00001d024338	+	three_prime_UTR	8.87163	4.45907	0.730274
chr10	65528201	65528202	Zm00001d024339	-	three_prime_UTR	6.37374	4.45907	1.11711
chr10	65791695	65791696	Zm00001d024342	+	end	12.487	4.2576	0.246236
chr10	65885984	65885985	Zm00001d024343	+	end	12.7913	1.97982	0.536413
chr10	65970602	65970603	Zm00001d024347	-	end	8.92735	8.22695	1.53651
chr10	67011890	67011891	Zm00001d024364	+	three_prime_UTR	1.52921	8.58177	2.06072
chr10	67659000	67659001	Zm00001d024373	+	three_prime_UTR	7.9267	7.82671	1.43245
chr10	68584931	68584932	Zm00001d024393	-	end	7.79827	8.7814	1.05003
chr10	69004648	69004649	Zm00001d024403	+	three_prime_UTR	6.18651	3.67428	2.53188
chr10	69204153	69204154	Zm00001d024406	+	three_prime_UTR	1.86931	8.57227	0.890302
chr10	69366670	69366671	Zm00001d024408	-	three_prime_UTR	11.6469	3.33443	0.915797
chr10	69712552	69712553	Zm00001d024413	-	three_prime_UTR	11.2901	7.31284	1.04312
chr10	70186265	70186266	Zm00001d024418	-	three_prime_UTR	3.08361	6.58925	1.43465
chr10	70277632	70277633	Zm00001d024420	-	three_prime_UTR	1.5177	10.3736	0
chr10	70313026	70313027	Zm00001d024421	-	end	4.67814	5.18679	1.07531
chr10	70581119	70581120	Zm00001d024430	-	three_prime_UTR	7.0993	6.36586	0.60581
chr10	70581397	70581398	Zm00001d024430	-	three_prime_UTR	7.0993	2.83152	0.60581
chr10	71969302	71969303	Zm00001d024464	+	three_prime_UTR	3.5981	8.86473	1.50379
chr10	72228362	72228363	Zm00001d024467	+	three_prime_UTR	1.10416	12.5973	0
chr10	72229276	72229277	Zm00001d024468	-	three_prime_UTR	6.70084	7.2308	1.88894
chr10	74099316	74099317	Zm00001d024493	+	three_prime_UTR	10.7186	5.553	0.465632
chr10	74401833	74401834	Zm00001d024499	-	end	60.6258	3.35323	0.980015
chr10	74401833	74401834	Zm00001d024500	+	end	8.41615	3.35323	0
chr10	74930364	74930365	Zm00001d024510	-	three_prime_UTR	10.1458	3.50716	1.56027
chr10	74958104	74958105	Zm00001d024511	+	three_prime_UTR	35.5988	3.72713	2.19379
chr10	75069766	75069767	Zm00001d024512	-	end	2.59323	5.03578	0
chr10	75767341	75767342	Zm00001d024519	-	three_prime_UTR	102.483	4.87759	2.91119
chr10	75993959	75993960	Zm00001d024523	-	three_prime_UTR	13.9923	2.89966	0.40563
chr10	75994354	75994355	Zm00001d024523	-	end	13.9923	2.93289	0.40563
chr10	76302413	76302414	Zm00001d024525	-	three_prime_UTR	8.19794	3.85708	0.359228
chr10	76836805	76836806	Zm00001d024533	+	CDS	8.62573	2.35438	0.610743
chr10	76845072	76845073	Zm00001d024534	+	three_prime_UTR	11.21	3.24807	1.80741
chr10	77087518	77087519	Zm00001d024539	+	end	6.79529	6.58156	1.29957
chr10	77144276	77144277	Zm00001d024540	-	three_prime_UTR	4.03009	7.4097	0.607302
chr10	77543786	77543787	Zm00001d024544	+	three_prime_UTR	3.61658	4.94265	1.35918
chr10	77700223	77700224	Zm00001d024546	-	three_prime_UTR	10.4376	3.9299	0.624624
chr10	78545595	78545596	Zm00001d024567	+	three_prime_UTR	4.88172	3.59647	0.856286
chr10	78545595	78545596	Zm00001d024568	-	three_prime_UTR	3.87304	3.59647	0.712216
chr10	78696693	78696694	Zm00001d024571	-	end	24.8409	2.86155	2.76128
chr10	78799279	78799280	Zm00001d024573	-	start	14.747	2.08684	2.28425
chr10	79184188	79184189	Zm00001d024583	+	three_prime_UTR	7.31413	4.42114	0.251355
chr10	79474850	79474851	Zm00001d024588	-	three_prime_UTR	4.5606	6.6886	2.42185
chr10	79578836	79578837	Zm00001d024591	-	three_prime_UTR	5.34283	2.25529	2.06181
chr10	79731227	79731228	Zm00001d024594	+	three_prime_UTR	4.02505	5.51497	0.528885
chr10	79831253	79831254	Zm00001d024596	-	three_prime_UTR	4.11265	5.51497	1.35162
chr10	80032976	80032977	Zm00001d024601	+	three_prime_UTR	2.94808	7.19389	0
chr10	80085660	80085661	Zm00001d024602	+	three_prime_UTR	5.49504	4.59581	1.11689
chr10	80159230	80159231	Zm00001d024606	+	three_prime_UTR	4.21554	6.48349	2.12659
chr10	80774874	80774875	Zm00001d024624	+	three_prime_UTR	8.94023	15.0181	0.616731
chr10	80878883	80878884	Zm00001d024625	+	three_prime_UTR	2.16173	9.14995	0.861685
chr10	81021732	81021733	Zm00001d024627	+	three_prime_UTR	2.21528	16.0504	1.15114
chr10	81352486	81352487	Zm00001d024633	+	three_prime_UTR	18.5821	4.16475	0.608661
chr10	81355627	81355628	Zm00001d024635	-	three_prime_UTR	25.598	3.41385	1.63575
chr10	81534473	81534474	Zm00001d024640	+	end	13.4498	10.0944	0.788949
chr10	82010667	82010668	Zm00001d024646	-	end	3.25843	9.19162	0.614845
chr10	82540100	82540101	Zm00001d024661	-	three_prime_UTR	11.3014	5.12585	2.44992
chr10	83254112	83254113	Zm00001d024674	+	three_prime_UTR	78.6321	1.70692	2.80656
chr10	83288827	83288828	Zm00001d024675	+	three_prime_UTR	29.6202	4.67753	4.23741
chr10	83446966	83446967	Zm00001d024679	+	three_prime_UTR	19.3594	2.99162	2.74611
chr10	83607764	83607765	Zm00001d024687	+	intron	3.31272	11.5312	0.43502
chr10	83962069	83962070	Zm00001d024698	-	three_prime_UTR	3.90656	7.02353	0.918133
chr10	84130408	84130409	Zm00001d024702	-	intron	11.6715	3.42184	0.745412
chr10	84135450	84135451	Zm00001d024703	-	three_prime_UTR	3.25209	8.56833	2.18276
chr10	84198767	84198768	Zm00001d024704	-	three_prime_UTR	1.12994	9.35829	1.35051
chr10	84435251	84435252	Zm00001d024708	+	three_prime_UTR	3.39103	13.3599	0.60504
chr10	84701603	84701604	Zm00001d024715	-	three_prime_UTR	6.92347	3.65197	1.27204
chr10	84950301	84950302	Zm00001d024718	-	three_prime_UTR	12.926	5.13959	1.47096
chr10	85128218	85128219	Zm00001d024722	+	end	4.62869	2.37684	1.38582
chr10	85128218	85128219	Zm00001d024722	+	three_prime_UTR	4.62869	2.37684	1.38582
chr10	85128218	85128219	Zm00001d024723	-	end	105.137	2.37684	0.441755
chr10	85128218	85128219	Zm00001d024723	-	three_prime_UTR	105.137	2.37684	0.441755
chr10	86468792	86468793	Zm00001d024755	+	three_prime_UTR	10.8983	3.46398	0.889995
chr10	86563522	86563523	Zm00001d024759	-	end	5.16072	11.0045	0.762386
chr10	86732668	86732669	Zm00001d024762	-	three_prime_UTR	12.6902	6.99698	0.852776
chr10	88366738	88366739	Zm00001d024787	+	three_prime_UTR	12.5892	2.78381	2.14341
chr10	88367591	88367592	Zm00001d024788	-	three_prime_UTR	4.93201	6.33132	1.36981
chr10	88761900	88761901	Zm00001d024804	-	three_prime_UTR	28.6151	3.71502	1.60791
chr10	88842021	88842022	Zm00001d024807	+	three_prime_UTR	6.84893	3.42184	0.543146
chr10	88842264	88842265	Zm00001d024807	+	three_prime_UTR	6.84893	3.4473	0.543146
chr10	89308282	89308283	Zm00001d024815	-	three_prime_UTR	6.34092	5.89486	1.18768
chr10	89309330	89309331	Zm00001d024815	-	CDS	6.34092	3.23602	1.18768
chr10	89408186	89408187	Zm00001d024816	-	end	4.65521	4.23228	0.329293
chr10	89616370	89616371	Zm00001d024821	+	three_prime_UTR	3.53819	9.38904	0.714128
chr10	89687388	89687389	Zm00001d024824	-	three_prime_UTR	3.16113	5.08937	0.837716
chr10	89996886	89996887	Zm00001d024828	+	CDS	6.74646	3.88935	1.14029
chr10	90000147	90000148	Zm00001d024828	+	three_prime_UTR	6.74646	6.04126	1.14029
chr10	90128983	90128984	Zm00001d024830	+	three_prime_UTR	32.7093	1.89152	0.894966
chr10	90141734	90141735	Zm00001d024832	+	three_prime_UTR	5.67765	4.80048	0.67917
chr10	90195460	90195461	Zm00001d024835	-	three_prime_UTR	269.629	2.08054	5.01274
chr10	90671919	90671920	Zm00001d024855	-	three_prime_UTR	14.8394	4.80579	0.261919
chr10	90996509	90996510	Zm00001d024857	+	three_prime_UTR	19.6892	2.52637	1.06145
chr10	93023527	93023528	Zm00001d024889	+	three_prime_UTR	12.331	7.22168	1.06246
chr10	93052551	93052552	Zm00001d024890	-	end	4.73895	6.12775	0.857255
chr10	94274303	94274304	Zm00001d024908	-	three_prime_UTR	4.79488	5.86874	0.939402
chr10	95593387	95593388	Zm00001d024933	+	three_prime_UTR	20.6542	2.96856	0.682278
chr10	95805342	95805343	Zm00001d024936	+	three_prime_UTR	3.23692	9.4651	0.340441
chr10	95864005	95864006	Zm00001d024938	+	three_prime_UTR	13.9054	6.17133	0.929092
chr10	96015910	96015911	Zm00001d024940	+	three_prime_UTR	4.16648	4.47952	0.699773
chr10	96581467	96581468	Zm00001d024951	+	end	2.15359	17.0158	0.673824
chr10	96586419	96586420	Zm00001d024952	-	three_prime_UTR	29.5657	5.20595	0.275214
chr10	97101957	97101958	Zm00001d024965	-	three_prime_UTR	15.4258	4.38771	1.49195
chr10	97204883	97204884	Zm00001d024966	-	end	34.1508	3.78305	3.94304
chr10	97261365	97261366	Zm00001d024967	-	intron	6.55841	6.12042	0.349053
chr10	98563245	98563246	Zm00001d024998	+	three_prime_UTR	4.8692	6.25338	0.236778
chr10	99133964	99133965	Zm00001d025003	+	three_prime_UTR	5.4742	4.60649	0.986707
chr10	99534049	99534050	Zm00001d025010	-	three_prime_UTR	3.12144	7.27724	0.428828
chr10	99812508	99812509	Zm00001d025015	+	three_prime_UTR	5.32714	5.21115	0.614489
chr10	99812687	99812688	Zm00001d025015	+	three_prime_UTR	5.32714	5.25413	0.614489
chr10	99992980	99992981	Zm00001d025020	-	end	10.756	2.34645	0.98161
chr10	100055515	100055516	Zm00001d025023	-	three_prime_UTR	3.30919	10.3747	0.90773
chr10	100246012	100246013	Zm00001d025024	+	end	3.30554	7.55072	0.415717
chr10	100246321	100246322	Zm00001d025024	+	three_prime_UTR	3.30554	16.0634	0.415717
chr10	100278587	100278588	Zm00001d025025	-	end	28.5824	4.01092	1.44572
chr10	100393119	100393120	Zm00001d025027	+	three_prime_UTR	5.46852	8.12439	1.36582
chr10	101207136	101207137	Zm00001d025043	-	end	1.72345	7.83917	0
chr10	101442070	101442071	Zm00001d025044	+	three_prime_UTR	4.0468	10.5377	0.301352
chr10	101561394	101561395	Zm00001d025048	-	three_prime_UTR	2.6883	8.09769	0.831871
chr10	101580927	101580928	Zm00001d025048	-	CDS	2.6883	7.99574	0.831871
chr10	101678883	101678884	Zm00001d025050	-	three_prime_UTR	3.27361	4.01353	0.790503
chr10	101679161	101679162	Zm00001d025050	-	end	3.27361	3.48495	0.790503
chr10	102028244	102028245	Zm00001d025057	+	three_prime_UTR	3.70574	4.43236	0.684112
chr10	102201279	102201280	Zm00001d025060	+	three_prime_UTR	2.67128	14.0075	0.633385
chr10	102247070	102247071	Zm00001d025062	-	end	34.2977	2.46754	4.56033
chr10	102254610	102254611	Zm00001d025063	-	end	3.17796	3.17314	1.71783
chr10	102770546	102770547	Zm00001d025075	-	three_prime_UTR	4.83744	8.58177	2.10756
chr10	102821339	102821340	Zm00001d025079	-	three_prime_UTR	3.39531	4.05295	1.40456
chr10	103052714	103052715	Zm00001d025085	+	intron	3.15085	5.803	0.626142
chr10	103782698	103782699	Zm00001d025098	+	intron	8.57445	4.96759	0.463651
chr10	103786982	103786983	Zm00001d025098	+	intron	8.57445	6.17582	0.463651
chr10	104005420	104005421	Zm00001d025100	-	three_prime_UTR	9.64868	8.84229	1.23028
chr10	104541830	104541831	Zm00001d025106	-	three_prime_UTR	1.34949	10.2095	1.03247
chr10	104817671	104817672	Zm00001d025111	-	three_prime_UTR	5.84002	16.7423	0.399697
chr10	105060440	105060441	Zm00001d025117	+	three_prime_UTR	3.61399	11.6315	2.91689
chr10	105209276	105209277	Zm00001d025118	+	end	3.91432	6.59951	3.63396
chr10	105634802	105634803	Zm00001d025126	+	end	10.2077	3.34063	1.45477
chr10	105638500	105638501	Zm00001d025128	-	CDS	4.35415	11.0445	0.72644
chr10	105640099	105640100	Zm00001d025128	-	CDS	4.35415	2.25513	0.72644
chr10	105692540	105692541	Zm00001d025130	-	end	6.75421	6.65451	0.863929
chr10	105803836	105803837	Zm00001d025131	+	CDS	4.91624	3.70998	1.48283
chr10	105948777	105948778	Zm00001d025134	+	five_prime_UTR	5.53822	6.64764	0.344761
chr10	105977203	105977204	Zm00001d025134	+	three_prime_UTR	5.53822	5.8095	0.344761
chr10	106495248	106495249	Zm00001d025144	+	CDS	8.91075	2.95432	0.374902
chr10	106777183	106777184	Zm00001d025153	-	end	1.87912	7.15587	0.550061
chr10	106965835	106965836	Zm00001d025160	+	three_prime_UTR	16.1359	4.68407	3.20526
chr10	107140733	107140734	Zm00001d025165	+	end	10.0956	6.6636	1.26343
chr10	107474860	107474861	Zm00001d025170	+	three_prime_UTR	9.3749	5.13511	0.53396
chr10	107516235	107516236	Zm00001d025171	-	three_prime_UTR	6.01163	7.29493	2.09219
chr10	107650008	107650009	Zm00001d025174	-	three_prime_UTR	1.37414	11.6863	0.873543
chr10	107852177	107852178	Zm00001d025178	-	end	9.03167	3.2462	2.49774
chr10	107999531	107999532	Zm00001d025180	-	end	4.03591	4.16475	1.33035
chr10	108318425	108318426	Zm00001d025185	+	three_prime_UTR	11.3827	10.3399	1.02066
chr10	108472997	108472998	Zm00001d025193	+	three_prime_UTR	6.34667	10.4223	0.793749
chr10	108524732	108524733	Zm00001d025195	+	end	23.5062	2.38529	0.507687
chr10	108848527	108848528	Zm00001d025201	+	three_prime_UTR	17.3943	9.80518	2.73478
chr10	108949405	108949406	Zm00001d025203	+	three_prime_UTR	7.66424	6.25338	1.07209
chr10	110198051	110198052	Zm00001d025228	+	three_prime_UTR	11.1903	2.8015	4.61226
chr10	110441774	110441775	Zm00001d025235	+	three_prime_UTR	1.9009	7.91223	0.591246
chr10	110573847	110573848	Zm00001d025238	+	CDS	5.87919	3.80079	0.581944
chr10	110580041	110580042	Zm00001d025239	-	three_prime_UTR	18.5198	5.50514	3.94307
chr10	110663362	110663363	Zm00001d025240	+	three_prime_UTR	37.7196	3.49589	0.277805
chr10	110754259	110754260	Zm00001d025241	+	CDS	27.7206	1.66363	1.95734
chr10	110755005	110755006	Zm00001d025241	+	CDS	27.7206	1.72965	1.95734
chr10	111062028	111062029	Zm00001d025249	+	end	9.23007	3.9694	1.20474
chr10	111156999	111157000	Zm00001d025252	-	three_prime_UTR	2.09352	8.45124	2.04855
chr10	111494704	111494705	Zm00001d025258	+	end	12.4195	3.49589	0.460748
chr10	111828339	111828340	Zm00001d025267	+	three_prime_UTR	12.3715	7.22636	1.53341
chr10	111867782	111867783	Zm00001d025268	-	three_prime_UTR	2.20741	12.3516	0.680087
chr10	112023213	112023214	Zm00001d025271	+	three_prime_UTR	6.95456	8.02184	1.41914
chr10	112117112	112117113	Zm00001d025273	-	three_prime_UTR	28.8445	2.55567	0.826199
chr10	112662567	112662568	Zm00001d025286	+	three_prime_UTR	22.1299	3.27804	1.37729
chr10	112984674	112984675	Zm00001d025294	+	three_prime_UTR	2.95087	9.87105	2.45863
chr10	113291301	113291302	Zm00001d025300	-	end	2.72956	13.1721	0.912891
chr10	113480818	113480819	Zm00001d025305	-	three_prime_UTR	36.8106	1.95988	1.05126
chr10	114052972	114052973	Zm00001d025323	-	three_prime_UTR	8.64702	8.67004	1.20155
chr10	114247261	114247262	Zm00001d025326	-	intron	1.85027	5.7727	0.819761
chr10	114701779	114701780	Zm00001d025339	-	three_prime_UTR	16.5765	4.25744	4.45289
chr10	114734357	114734358	Zm00001d025340	-	three_prime_UTR	16.753	4.06665	0.837575
chr10	115511576	115511577	Zm00001d025359	+	end	8.97799	2.80226	2.85145
chr10	115710863	115710864	Zm00001d025362	+	three_prime_UTR	7.89035	3.78604	0.597592
chr10	116503442	116503443	Zm00001d025380	+	end	1.84863	5.15329	1.09181
chr10	117004325	117004326	Zm00001d025398	+	three_prime_UTR	4.128	5.62137	0.304004
chr10	117874407	117874408	Zm00001d025412	+	three_prime_UTR	7.84215	3.2441	0.307478
chr10	117930587	117930588	Zm00001d025413	+	end	34.5142	2.41096	4.45654
chr10	118109768	118109769	Zm00001d025419	+	three_prime_UTR	2.68116	8.56859	1.16775
chr10	118151494	118151495	Zm00001d025421	+	three_prime_UTR	4.33663	8.24041	0.676968
chr10	118294210	118294211	Zm00001d025425	-	end	8.72715	2.50302	2.15743
chr10	118847158	118847159	Zm00001d025445	-	end	8.35195	3.29561	2.82966
chr10	118888669	118888670	Zm00001d025449	-	three_prime_UTR	8.70249	4.3907	0.555195
chr10	118969113	118969114	Zm00001d025450	+	intron	3.88062	6.85704	1.99738
chr10	119059270	119059271	Zm00001d025452	+	end	8.68147	3.24807	0.741869
chr10	119060952	119060953	Zm00001d025453	-	three_prime_UTR	9.26824	2.66496	0.332642
chr10	119207772	119207773	Zm00001d025460	-	three_prime_UTR	4.58435	5.85426	2.44405
chr10	119209172	119209173	Zm00001d025460	-	CDS	4.58435	2.88654	2.44405
chr10	119220892	119220893	Zm00001d025461	-	three_prime_UTR	3.50495	4.52744	2.04115
chr10	119878571	119878572	Zm00001d025469	+	end	2.96744	6.04656	1.54281
chr10	119893766	119893767	Zm00001d025470	+	three_prime_UTR	20.3761	5.56763	1.0003
chr10	119967643	119967644	Zm00001d025474	-	three_prime_UTR	5.42302	8.07632	0.275186
chr10	120795834	120795835	Zm00001d025507	-	end	1.08904	9.2521	0
chr10	121031965	121031966	Zm00001d025517	+	three_prime_UTR	4.39699	5.96323	2.45575
chr10	121171902	121171903	Zm00001d025522	+	three_prime_UTR	3.95123	9.4773	2.59183
chr10	121363578	121363579	Zm00001d025526	+	three_prime_UTR	39.4611	2.4029	0.469597
chr10	121526130	121526131	Zm00001d025528	+	end	3.87308	5.58078	0.867289
chr10	121760667	121760668	Zm00001d025542	-	end	19.1951	3.70325	1.30782
chr10	121921995	121921996	Zm00001d025548	-	three_prime_UTR	2.05729	11.9414	1.0293
chr10	122025797	122025798	Zm00001d025551	+	three_prime_UTR	18.8941	2.1383	0.95913
chr10	122602973	122602974	Zm00001d025570	-	three_prime_UTR	3.48293	6.49239	0.597761
chr10	122855692	122855693	Zm00001d025580	-	three_prime_UTR	2.01754	5.08937	0.845678
chr10	124039015	124039016	Zm00001d025616	+	three_prime_UTR	130.454	1.99441	4.35758
chr10	124410064	124410065	Zm00001d025626	-	intron	10.0082	4.33301	0.721757
chr10	124517436	124517437	Zm00001d025628	+	three_prime_UTR	7.69515	5.76437	2.55539
chr10	124622947	124622948	Zm00001d025629	-	three_prime_UTR	5.62452	2.20405	1.03086
chr10	124656636	124656637	Zm00001d025633	-	intron	13.9762	8.53784	0.580085
chr10	124758117	124758118	Zm00001d025639	+	three_prime_UTR	3.14938	11.1245	1.21957
chr10	124761488	124761489	Zm00001d025640	-	three_prime_UTR	8.55716	6.27133	1.33398
chr10	124862870	124862871	Zm00001d025644	+	three_prime_UTR	19.5265	3.97549	0.813786
chr10	125013558	125013559	Zm00001d025651	-	end	1.09743	10.5056	0
chr10	125103067	125103068	Zm00001d025652	-	three_prime_UTR	19.4234	2.79671	1.17498
chr10	125108125	125108126	Zm00001d025653	-	three_prime_UTR	1.47108	6.11165	1.33
chr10	125149097	125149098	Zm00001d025654	-	CDS	4.36792	6.36475	2.25066
chr10	125211227	125211228	Zm00001d025657	-	three_prime_UTR	2.35389	9.36085	2.30974
chr10	125254998	125254999	Zm00001d025658	-	end	5.81096	5.75948	0.509186
chr10	125344787	125344788	Zm00001d025660	+	three_prime_UTR	11.0205	4.93766	1.32289
chr10	125367034	125367035	Zm00001d025663	-	three_prime_UTR	2.62743	4.81029	4.62399
chr10	125373283	125373284	Zm00001d025665	-	three_prime_UTR	3.7184	3.73739	0
chr10	125488436	125488437	Zm00001d025667	-	three_prime_UTR	1.74707	9.23568	1.76115
chr10	125901516	125901517	Zm00001d025673	+	three_prime_UTR	1.80611	11.194	1.10659
chr10	126095738	126095739	Zm00001d025679	+	three_prime_UTR	4.44485	5.97419	1.10692
chr10	126110091	126110092	Zm00001d025680	+	end	2.60834	5.7688	0.921609
chr10	126110335	126110336	Zm00001d025680	+	three_prime_UTR	2.60834	7.05005	0.921609
chr10	126114407	126114408	Zm00001d025681	+	end	11.7316	3.41761	0.773462
chr10	126291111	126291112	Zm00001d025689	-	three_prime_UTR	5.35702	6.87853	0.988277
chr10	126320132	126320133	Zm00001d025690	-	three_prime_UTR	4.79494	4.5253	0.77953
chr10	126425095	126425096	Zm00001d025692	+	three_prime_UTR	6.39284	4.41692	1.92838
chr10	126529773	126529774	Zm00001d025694	+	three_prime_UTR	5.9793	5.23737	3.47383
chr10	126857249	126857250	Zm00001d025705	-	end	3.59172	5.83406	0.94369
chr10	126881092	126881093	Zm00001d025706	-	three_prime_UTR	2.91214	5.41626	0.48667
chr10	126998598	126998599	Zm00001d025712	-	three_prime_UTR	2.85738	7.95489	0.962144
chr10	127154839	127154840	Zm00001d025713	-	three_prime_UTR	5.06932	15.3749	0.650213
chr10	127160357	127160358	Zm00001d025714	-	three_prime_UTR	8.37775	5.50422	0.999232
chr10	127299183	127299184	Zm00001d025715	+	three_prime_UTR	2.56694	6.17582	1.48014
chr10	127321223	127321224	Zm00001d025716	+	end	2.46849	5.90982	0.82497
chr10	127360615	127360616	Zm00001d025717	-	three_prime_UTR	3.10874	5.08937	0.861127
chr10	127929495	127929496	Zm00001d025734	+	three_prime_UTR	2.49959	4.33301	0.626655
chr10	128024107	128024108	Zm00001d025739	-	three_prime_UTR	8.16669	4.43867	0.517574
chr10	128265820	128265821	Zm00001d025745	-	three_prime_UTR	4.89107	5.76111	1.70112
chr10	128273153	128273154	Zm00001d025747	-	three_prime_UTR	64.0709	2.62604	2.94327
chr10	128379681	128379682	Zm00001d025750	+	three_prime_UTR	4.17784	3.75453	1.60653
chr10	128390983	128390984	Zm00001d025751	+	intron	1.94983	6.82978	0.65736
chr10	128574695	128574696	Zm00001d025756	-	three_prime_UTR	1.03234	16.1954	0
chr10	128609402	128609403	Zm00001d025757	+	three_prime_UTR	5.66095	3.40601	0.436489
chr10	128651794	128651795	Zm00001d025763	-	three_prime_UTR	9.83636	7.55269	1.27028
chr10	128984848	128984849	Zm00001d025767	-	three_prime_UTR	11.5263	13.6782	1.63475
chr10	129063713	129063714	Zm00001d025771	+	three_prime_UTR	2.60068	10.8539	1.58567
chr10	129099021	129099022	Zm00001d025772	-	three_prime_UTR	18.2152	7.31284	2.07246
chr10	129150819	129150820	Zm00001d025776	+	end	4.31093	9.40223	0.579474
chr10	129239667	129239668	Zm00001d025777	-	three_prime_UTR	14.7041	2.46853	0.782095
chr10	129518906	129518907	Zm00001d025784	+	end	17.521	2.52878	3.82377
chr10	129519109	129519110	Zm00001d025784	+	three_prime_UTR	17.521	4.79352	3.82377
chr10	129815191	129815192	Zm00001d025794	+	intron	4.24595	5.7716	1.21947
chr10	129881445	129881446	Zm00001d025798	+	three_prime_UTR	3.94602	5.7688	0.615007
chr10	130013797	130013798	Zm00001d025801	-	end	38.5182	2.70218	0.502947
chr10	130624548	130624549	Zm00001d025819	-	end	9.8889	5.75948	1.52884
chr10	131103739	131103740	Zm00001d025827	+	three_prime_UTR	9.84605	3.40756	0.288474
chr10	131182459	131182460	Zm00001d025830	-	end	2.63228	6.85704	0.452034
chr10	131197443	131197444	Zm00001d025830	-	five_prime_UTR	2.63228	7.25587	0.452034
chr10	131500771	131500772	Zm00001d025848	+	three_prime_UTR	35.2971	2.68071	1.94673
chr10	131518332	131518333	Zm00001d025853	-	end	2.12282	8.81619	0.864322
chr10	131577981	131577982	Zm00001d025857	-	end	13.0709	5.00774	4.3094
chr10	132007428	132007429	Zm00001d025865	+	three_prime_UTR	3.20682	15.0181	0.575548
chr10	132012404	132012405	Zm00001d025866	+	three_prime_UTR	10.7253	5.36446	3.97533
chr10	132086457	132086458	Zm00001d025867	+	intron	2.01736	5.0882	2.19355
chr10	133216794	133216795	Zm00001d025892	+	end	16.8341	3.20062	0.640694
chr10	133218931	133218932	Zm00001d025893	-	three_prime_UTR	9.68399	7.90699	0.67919
chr10	133242780	133242781	Zm00001d025894	+	three_prime_UTR	12.2557	3.64625	0.353106
chr10	133421615	133421616	Zm00001d025904	-	end	2.91625	6.49798	0.904483
[truncated: 7,757 more rows]

## Sheet: Table S3
Supplemental Table S3. The heterotic types of non-additive genes at the level of m6A modification in the maize F1 hybrid B73×Mo17.
	B-1					B-2					M-1					M-2					BM-1					BM-2
Gene ID	Chromosome	Summit Start	Summit End	Location	m6A level	Chromosome	Summit Start	Summit End	Location	m6A level	Chromosome	Summit Start	Summit End	Location	m6A level	Chromosome	Summit Start	Summit End	Location	m6A level	Chromosome	Summit Start	Summit End	Location	m6A level	Chromosome	Summit Start	Summit End	Location	m6A level	BvsM	BvsBM	MvsBM	Heterotic Type
Zm00001d027236	chr1	138528	138529	end	7.73315	chr1	138544	138545	CDS	14.6238	chr1	138547	138548	CDS	8.03895	chr1	138546	138547	CDS	24.5117	chr1	138543	138544	CDS	26.0387	chr1	138544	138545	CDS	14.4116	B=M	B=BM	M=BM	HM
Zm00001d027257	chr1	561114	561115	end	12.546	chr1	561107	561108	end	7.39525	chr1	561108	561109	end	11.3093	chr1	561108	561109	end	10.9758	chr1	561113	561114	end	10.8998	chr1	561114	561115	end	14.0292	B=M	B=BM	M=BM	HM
Zm00001d027265	chr1	1023407	1023408	end	7.73315	chr1	1023423	1023424	end	5.84953	chr1	1023435	1023436	end	7.44764	chr1	1023466	1023467	end	6.1249	chr1	1023412	1023413	end	6.68033	chr1	1023436	1023437	end	6.27177	B=M	B=BM	M=BM	HM
Zm00001d027267	chr1	1034736	1034737	end	4.54255	chr1	1034757	1034758	end	6.45757	chr1	1034755	1034756	end	7.32394	chr1	1034737	1034738	end	7.75603	chr1	1034738	1034739	end	3.7833	chr1	1034748	1034749	end	3.54346	B=M	B=BM	M>BM	HM
Zm00001d027278	chr1	1533045	1533046	three_prime_UTR	11.881	chr1	1533050	1533051	three_prime_UTR	12.9114	chr1	1533043	1533044	three_prime_UTR	15.311	chr1	1533044	1533045	three_prime_UTR	17.9308	chr1	1533047	1533048	three_prime_UTR	12.9151	chr1	1533032	1533033	three_prime_UTR	9.39987	B=M	B=BM	M=BM	HM
Zm00001d027293	chr1	2027137	2027138	three_prime_UTR	2.46057	chr1	2027137	2027138	three_prime_UTR	2.50178	chr1	2027152	2027153	end	4.09992	chr1	2027139	2027140	three_prime_UTR	4.12871	chr1	2027152	2027153	end	2.44605	chr1	2027156	2027157	end	1.85358	B<M	B=BM	M>BM	HM
Zm00001d027318	chr1	2827249	2827250	end	6.51945	chr1	2827255	2827256	end	5.86884	chr1	2827253	2827254	end	4.76358	chr1	2827248	2827249	end	4.06484	chr1	2827246	2827247	end	3.90781	chr1	2827259	2827260	end	5.47768	B=M	B=BM	M=BM	HM
Zm00001d027319	chr1	2878008	2878009	three_prime_UTR	9.55831	chr1	2878010	2878011	three_prime_UTR	10.7954	chr1	2878014	2878015	three_prime_UTR	26.9764	chr1	2878047	2878048	three_prime_UTR	17.8747	chr1	2878007	2878008	three_prime_UTR	11.4741	chr1	2878011	2878012	three_prime_UTR	18.1517	B<M	B=BM	M=BM	HM
Zm00001d027320	chr1	2878740	2878741	three_prime_UTR	6.90391	chr1	2878733	2878734	three_prime_UTR	10.3082	chr1	2878755	2878756	three_prime_UTR	13.5649	chr1	2878756	2878757	three_prime_UTR	5.429	chr1	2878753	2878754	three_prime_UTR	16.7127	chr1	2878753	2878754	three_prime_UTR	10.223	B=M	B=BM	M=BM	HM
Zm00001d027324	chr1	2972036	2972037	end	18.0317	chr1	2972039	2972040	end	11.656	chr1	2972003	2972004	end	8.99759	chr1	2972013	2972014	end	13.0658	chr1	2972039	2972040	end	8.02348	chr1	2972024	2972025	end	8.80149	B=M	B>BM	M=BM	HM
Zm00001d027326	chr1	2977086	2977087	three_prime_UTR	7.44349	chr1	2977099	2977100	three_prime_UTR	14.7184	chr1	2977099	2977100	three_prime_UTR	5.25339	chr1	2977105	2977106	three_prime_UTR	8.29714	chr1	2977085	2977086	three_prime_UTR	8.23133	chr1	2977105	2977106	three_prime_UTR	9.18877	B=M	B=BM	M=BM	HM
Zm00001d027333	chr1	3122648	3122649	three_prime_UTR	17.8397	chr1	3122661	3122662	three_prime_UTR	9.66588	chr1	3122655	3122656	three_prime_UTR	9.32286	chr1	3122661	3122662	three_prime_UTR	11.471	chr1	3122661	3122662	three_prime_UTR	9.46496	chr1	3122661	3122662	three_prime_UTR	5.60325	B=M	B>BM	M=BM	HM
Zm00001d027334	chr1	3135668	3135669	three_prime_UTR	6.4172	chr1	3135675	3135676	three_prime_UTR	5.30283	chr1	3135669	3135670	three_prime_UTR	14.4442	chr1	3135671	3135672	three_prime_UTR	9.52148	chr1	3135671	3135672	three_prime_UTR	4.04662	chr1	3135673	3135674	three_prime_UTR	6.54937	B<M	B=BM	M>BM	LP
Zm00001d027340	chr1	3287999	3288000	three_prime_UTR	9.3988	chr1	3288002	3288003	three_prime_UTR	9.30202	chr1	3287945	3287946	three_prime_UTR	3.55065	chr1	3288013	3288014	three_prime_UTR	7.96301	chr1	3288013	3288014	three_prime_UTR	4.55379	chr1	3287975	3287976	three_prime_UTR	4.74448	B=M	B>BM	M=BM	HM
Zm00001d027342	chr1	3293060	3293061	three_prime_UTR	5.30268	chr1	3293055	3293056	three_prime_UTR	5.12719	chr1	3293059	3293060	three_prime_UTR	3.4269	chr1	3293060	3293061	three_prime_UTR	5.29799	chr1	3293058	3293059	three_prime_UTR	3.72237	chr1	3293061	3293062	three_prime_UTR	2.98096	B=M	B=BM	M=BM	HM
Zm00001d027347	chr1	3380759	3380760	end	10.1685	chr1	3380802	3380803	end	9.27355	chr1	3380779	3380780	end	5.35321	chr1	3380780	3380781	end	11.5118	chr1	3380799	3380800	end	8.5709	chr1	3380781	3380782	end	8.51322	B=M	B=BM	M=BM	HM
Zm00001d027354	chr1	3549263	3549264	three_prime_UTR	12.7377	chr1	3549263	3549264	three_prime_UTR	12.3694	chr1	3549263	3549264	three_prime_UTR	12.9675	chr1	3549263	3549264	three_prime_UTR	9.06559	chr1	3549263	3549264	three_prime_UTR	8.62657	chr1	3549227	3549228	three_prime_UTR	9.01576	B=M	B=BM	M=BM	HM
Zm00001d027359	chr1	3651168	3651169	three_prime_UTR	13.0066	chr1	3651168	3651169	three_prime_UTR	10.826	chr1	3651164	3651165	three_prime_UTR	9.19907	chr1	3651162	3651163	three_prime_UTR	8.71661	chr1	3651163	3651164	three_prime_UTR	7.44285	chr1	3651164	3651165	three_prime_UTR	9.5071	B=M	B=BM	M=BM	HM
Zm00001d027369	chr1	3846230	3846231	intron	5.94051	chr1	3846230	3846231	intron	9.71333	chr1	3846231	3846232	intron	13.8593	chr1	3846231	3846232	intron	8.74264	chr1	3846235	3846236	intron	6.43992	chr1	3846230	3846231	intron	4.58775	B=M	B=BM	M>BM	HM
Zm00001d027371	chr1	3916826	3916827	three_prime_UTR	7.20302	chr1	3916815	3916816	three_prime_UTR	7.97849	chr1	3916770	3916771	end	7.08772	chr1	3916827	3916828	three_prime_UTR	9.51564	chr1	3916826	3916827	three_prime_UTR	6.29674	chr1	3916826	3916827	three_prime_UTR	8.5476	B=M	B=BM	M=BM	HM
Zm00001d027373	chr1	3964831	3964832	three_prime_UTR	10.1195	chr1	3964836	3964837	three_prime_UTR	13.4159	chr1	3964837	3964838	three_prime_UTR	8.84703	chr1	3964833	3964834	three_prime_UTR	10.6309	chr1	3964804	3964805	three_prime_UTR	10.6044	chr1	3964854	3964855	three_prime_UTR	6.81701	B=M	B=BM	M=BM	HM
Zm00001d027392	chr1	4296083	4296084	three_prime_UTR	17.0387	chr1	4296051	4296052	three_prime_UTR	7.48116	chr1	4296045	4296046	three_prime_UTR	20.9749	chr1	4296088	4296089	three_prime_UTR	16.4173	chr1	4296037	4296038	three_prime_UTR	6.58507	chr1	4296077	4296078	three_prime_UTR	6.25602	B=M	B>BM	M>BM	BLP
Zm00001d027399	chr1	4404338	4404339	end	12.2063	chr1	4404322	4404323	end	11.09	chr1	4404324	4404325	end	4.44636	chr1	4404333	4404334	end	7.3628	chr1	4404335	4404336	end	6.4304	chr1	4404348	4404349	end	9.84462	B>M	B=BM	M=BM	HM
Zm00001d027415	chr1	4838241	4838242	three_prime_UTR	9.64907	chr1	4838218	4838219	three_prime_UTR	9.49135	chr1	4838226	4838227	three_prime_UTR	11.3874	chr1	4838263	4838264	three_prime_UTR	11.8835	chr1	4838226	4838227	three_prime_UTR	11.4142	chr1	4838234	4838235	three_prime_UTR	11.2371	B=M	B=BM	M=BM	HM
Zm00001d027416	chr1	4840316	4840317	CDS	4.14234	chr1	4840299	4840300	CDS	14.1443	chr1	4840311	4840312	CDS	9.93578	chr1	4840331	4840332	CDS	15.0701	chr1	4840296	4840297	CDS	10.9529	chr1	4840314	4840315	CDS	7.21424	B=M	B=BM	M=BM	HM
Zm00001d027421	chr1	4901022	4901023	end	2.31967	chr1	4900993	4900994	end	3.86635	chr1	4901007	4901008	end	4.13588	chr1	4901006	4901007	end	5.08592	chr1	4901017	4901018	end	2.39314	chr1	4901016	4901017	end	2.94669	B=M	B=BM	M>BM	HM
Zm00001d027422	chr1	4907290	4907291	end	8.33756	chr1	4907284	4907285	three_prime_UTR	7.97157	chr1	4907285	4907286	three_prime_UTR	6.07904	chr1	4907285	4907286	three_prime_UTR	3.65138	chr1	4907287	4907288	three_prime_UTR	5.2573	chr1	4907287	4907288	three_prime_UTR	6.11096	B=M	B=BM	M=BM	HM
Zm00001d027425	chr1	4979274	4979275	three_prime_UTR	12.373	chr1	4979344	4979345	end	13.3596	chr1	4979346	4979347	end	11.7503	chr1	4979321	4979322	three_prime_UTR	11.1921	chr1	4979322	4979323	three_prime_UTR	3.33772	chr1	4979278	4979279	three_prime_UTR	5.87328	B=M	B>BM	M>BM	BLP
Zm00001d027427	chr1	5097942	5097943	three_prime_UTR	3.17861	chr1	5097927	5097928	three_prime_UTR	5.44084	chr1	5097939	5097940	three_prime_UTR	4.09992	chr1	5097924	5097925	three_prime_UTR	4.70545	chr1	5097925	5097926	three_prime_UTR	2.88235	chr1	5097943	5097944	three_prime_UTR	3.39094	B=M	B=BM	M=BM	HM
Zm00001d027431	chr1	5127602	5127603	three_prime_UTR	3.81699	chr1	5127591	5127592	three_prime_UTR	6.16339	chr1	5127683	5127684	three_prime_UTR	8.07551	chr1	5127673	5127674	three_prime_UTR	5.26193	chr1	5127667	5127668	three_prime_UTR	5.43232	chr1	5127600	5127601	three_prime_UTR	6.18363	B=M	B=BM	M=BM	HM
Zm00001d027444	chr1	5477720	5477721	three_prime_UTR	8.64573	chr1	5477727	5477728	three_prime_UTR	6.79112	chr1	5477722	5477723	three_prime_UTR	8.05266	chr1	5477714	5477715	three_prime_UTR	7.93497	chr1	5477719	5477720	three_prime_UTR	8.48085	chr1	5477655	5477656	three_prime_UTR	18.1517	B=M	B=BM	M=BM	HM
Zm00001d027445	chr1	5487406	5487407	end	6.23928	chr1	5487394	5487395	end	7.09268	chr1	5487406	5487407	end	8.15078	chr1	5487406	5487407	end	6.05579	chr1	5487397	5487398	end	9.86655	chr1	5487393	5487394	end	3.82313	B=M	B=BM	M=BM	HM
Zm00001d027446	chr1	5495181	5495182	three_prime_UTR	10.4209	chr1	5495181	5495182	three_prime_UTR	10.7144	chr1	5495174	5495175	three_prime_UTR	9.49061	chr1	5495181	5495182	three_prime_UTR	6.34811	chr1	5495178	5495179	three_prime_UTR	4.01174	chr1	5495170	5495171	three_prime_UTR	5.29356	B=M	B>BM	M=BM	HM
Zm00001d027447	chr1	5496708	5496709	three_prime_UTR	8.8937	chr1	5496745	5496746	three_prime_UTR	10.2544	chr1	5496770	5496771	three_prime_UTR	4.38544	chr1	5496770	5496771	three_prime_UTR	4.7252	chr1	5496754	5496755	three_prime_UTR	8.69938	chr1	5496706	5496707	three_prime_UTR	8.81198	B>M	B=BM	M<BM	HM
Zm00001d027454	chr1	5603942	5603943	CDS	4.29537	chr1	5603872	5603873	CDS	2.99246	chr1	5603862	5603863	CDS	6.15687	chr1	5603845	5603846	CDS	3.03481	chr1	5603873	5603874	CDS	3.08468	chr1	5603873	5603874	CDS	2.02237	B=M	B=BM	M=BM	HM
Zm00001d027458	chr1	5701781	5701782	three_prime_UTR	12.7444	chr1	5701767	5701768	three_prime_UTR	10.4505	chr1	5701765	5701766	three_prime_UTR	18.7429	chr1	5701781	5701782	three_prime_UTR	18.3379	chr1	5701781	5701782	three_prime_UTR	7.64943	chr1	5701766	5701767	three_prime_UTR	10.2528	B<M	B=BM	M>BM	LP
Zm00001d027466	chr1	5893913	5893914	three_prime_UTR	9.0941	chr1	5893914	5893915	three_prime_UTR	8.1799	chr1	5893912	5893913	three_prime_UTR	11.7503	chr1	5893915	5893916	three_prime_UTR	9.52148	chr1	5893905	5893906	three_prime_UTR	4.59387	chr1	5893910	5893911	three_prime_UTR	13.0154	B=M	B=BM	M=BM	HM
Zm00001d027468	chr1	5947255	5947256	end	3.66719	chr1	5947195	5947196	end	3.79748	chr1	5947254	5947255	end	3.26101	chr1	5947252	5947253	end	2.69146	chr1	5947254	5947255	end	2.44273	chr1	5947195	5947196	end	2.94413	B=M	B=BM	M=BM	HM
Zm00001d027472	chr1	6068417	6068418	end	6.81665	chr1	6068423	6068424	end	8.94191	chr1	6068447	6068448	end	6.60404	chr1	6068426	6068427	end	8.84249	chr1	6068431	6068432	end	6.44184	chr1	6068503	6068504	end	6.7482	B=M	B=BM	M=BM	HM
Zm00001d027478	chr1	6239919	6239920	end	6.40055	chr1	6239940	6239941	end	12.9564	chr1	6239945	6239946	end	4.57785	chr1	6239943	6239944	end	8.35275	chr1	6239946	6239947	end	3.99097	chr1	6239942	6239943	end	4.40255	B=M	B>BM	M=BM	HM
Zm00001d027479	chr1	6246969	6246970	three_prime_UTR	19.0605	chr1	6246966	6246967	three_prime_UTR	17.2786	chr1	6246961	6246962	three_prime_UTR	14.239	chr1	6246967	6246968	three_prime_UTR	15.5358	chr1	6246966	6246967	three_prime_UTR	8.84675	chr1	6246968	6246969	three_prime_UTR	17.7909	B=M	B=BM	M=BM	HM
Zm00001d027481	chr1	6275415	6275416	end	6.39406	chr1	6275393	6275394	end	8.0512	chr1	6275412	6275413	end	3.06676	chr1	6275411	6275412	end	3.7967	chr1	6275391	6275392	end	3.75543	chr1	6275411	6275412	end	2.6203	B>M	B>BM	M=BM	LP
Zm00001d027484	chr1	6296326	6296327	three_prime_UTR	4.59664	chr1	6296313	6296314	three_prime_UTR	14.4267	chr1	6296300	6296301	three_prime_UTR	12.4305	chr1	6296326	6296327	three_prime_UTR	10.1344	chr1	6296326	6296327	three_prime_UTR	6.55666	chr1	6296336	6296337	three_prime_UTR	6.60744	B=M	B=BM	M>BM	HM
Zm00001d027487	chr1	6319389	6319390	three_prime_UTR	9.95474	chr1	6319426	6319427	end	13.3894	chr1	6319364	6319365	three_prime_UTR	12.1521	chr1	6319323	6319324	three_prime_UTR	12.8655	chr1	6319396	6319397	three_prime_UTR	9.01469	chr1	6319338	6319339	three_prime_UTR	9.4868	B=M	B=BM	M=BM	HM
Zm00001d027502	chr1	6829001	6829002	three_prime_UTR	5.21045	chr1	6828990	6828991	three_prime_UTR	6.99075	chr1	6828992	6828993	three_prime_UTR	4.31734	chr1	6828992	6828993	three_prime_UTR	6.72997	chr1	6828998	6828999	three_prime_UTR	3.90781	chr1	6828999	6829000	three_prime_UTR	3.53793	B=M	B=BM	M=BM	HM
Zm00001d027503	chr1	6830063	6830064	three_prime_UTR	4.12141	chr1	6830061	6830062	three_prime_UTR	5.61626	chr1	6830056	6830057	three_prime_UTR	6.95857	chr1	6830062	6830063	three_prime_UTR	6.11436	chr1	6830112	6830113	three_prime_UTR	4.02243	chr1	6830062	6830063	three_prime_UTR	4.75104	B=M	B=BM	M=BM	HM
Zm00001d027506	chr1	7034000	7034001	three_prime_UTR	11.4862	chr1	7033994	7033995	three_prime_UTR	13.3357	chr1	7033984	7033985	three_prime_UTR	7.39537	chr1	7033984	7033985	three_prime_UTR	7.30251	chr1	7033993	7033994	three_prime_UTR	9.47894	chr1	7033992	7033993	three_prime_UTR	11.4197	B>M	B=BM	M=BM	HM
Zm00001d027509	chr1	7074504	7074505	three_prime_UTR	10.5542	chr1	7074503	7074504	three_prime_UTR	9.29459	chr1	7074412	7074413	end	4.46344	chr1	7074499	7074500	three_prime_UTR	6.87254	chr1	7074510	7074511	three_prime_UTR	5.9709	chr1	7074504	7074505	three_prime_UTR	6.5188	B>M	B>BM	M=BM	HM
Zm00001d027514	chr1	7177757	7177758	three_prime_UTR	12.5011	chr1	7177757	7177758	three_prime_UTR	12.6263	chr1	7177793	7177794	three_prime_UTR	8.41558	chr1	7177796	7177797	three_prime_UTR	13.3863	chr1	7177743	7177744	three_prime_UTR	14.7873	chr1	7177742	7177743	three_prime_UTR	7.30555	B=M	B=BM	M=BM	HM
Zm00001d027515	chr1	7258825	7258826	three_prime_UTR	8.16567	chr1	7258856	7258857	three_prime_UTR	8.87075	chr1	7258855	7258856	three_prime_UTR	6.38191	chr1	7258839	7258840	three_prime_UTR	8.85322	chr1	7258804	7258805	three_prime_UTR	9.2018	chr1	7258780	7258781	end	12.0347	B=M	B=BM	M=BM	HM
Zm00001d027516	chr1	7296841	7296842	three_prime_UTR	7.35462	chr1	7296848	7296849	three_prime_UTR	10.0582	chr1	7296839	7296840	three_prime_UTR	7.85385	chr1	7296866	7296867	three_prime_UTR	10.2927	chr1	7296871	7296872	three_prime_UTR	10.0921	chr1	7296845	7296846	three_prime_UTR	8.49752	B=M	B=BM	M=BM	HM
Zm00001d027517	chr1	7300640	7300641	three_prime_UTR	14.3037	chr1	7300640	7300641	three_prime_UTR	6.99075	chr1	7300629	7300630	three_prime_UTR	7.30398	chr1	7300629	7300630	three_prime_UTR	7.41719	chr1	7300636	7300637	three_prime_UTR	7.31674	chr1	7300641	7300642	three_prime_UTR	4.80051	B=M	B=BM	M=BM	HM
Zm00001d027519	chr1	7346059	7346060	three_prime_UTR	6.40055	chr1	7346061	7346062	three_prime_UTR	7.22858	chr1	7346080	7346081	three_prime_UTR	10.5931	chr1	7346091	7346092	three_prime_UTR	6.74893	chr1	7346089	7346090	three_prime_UTR	4.77709	chr1	7346080	7346081	three_prime_UTR	5.26928	B=M	B=BM	M>BM	HM
Zm00001d027536	chr1	7686807	7686808	three_prime_UTR	5.90799	chr1	7686807	7686808	three_prime_UTR	4.95794	chr1	7686801	7686802	three_prime_UTR	6.62385	chr1	7686772	7686773	three_prime_UTR	4.92781	chr1	7686805	7686806	three_prime_UTR	4.52338	chr1	7686748	7686749	three_prime_UTR	14.0683	B=M	B=BM	M=BM	HM
Zm00001d027544	chr1	7987700	7987701	intron	14.5861	chr1	7987704	7987705	intron	14.721	chr1	7987695	7987696	intron	6.66422	chr1	7987704	7987705	intron	7.7465	chr1	7987693	7987694	intron	11.688	chr1	7987699	7987700	intron	6.18363	B>M	B>BM	M=BM	HM
Zm00001d027556	chr1	8120122	8120123	three_prime_UTR	7.91567	chr1	8120119	8120120	three_prime_UTR	11.3185	chr1	8120121	8120122	three_prime_UTR	14.6537	chr1	8120115	8120116	three_prime_UTR	14.8274	chr1	8120107	8120108	three_prime_UTR	13.6224	chr1	8120146	8120147	three_prime_UTR	6.06966	B<M	B=BM	M=BM	HM
Zm00001d027558	chr1	8152641	8152642	three_prime_UTR	12.6536	chr1	8152637	8152638	three_prime_UTR	10.7595	chr1	8152640	8152641	three_prime_UTR	6.80487	chr1	8152633	8152634	three_prime_UTR	9.4109	chr1	8152640	8152641	three_prime_UTR	5.05518	chr1	8152638	8152639	three_prime_UTR	4.37654	B=M	B>BM	M>BM	BLP
Zm00001d027570	chr1	8284916	8284917	three_prime_UTR	4.54705	chr1	8284993	8284994	three_prime_UTR	11.7133	chr1	8284997	8284998	three_prime_UTR	10.2018	chr1	8285007	8285008	three_prime_UTR	6.79316	chr1	8284996	8284997	three_prime_UTR	9.51414	chr1	8284911	8284912	three_prime_UTR	5.51041	B=M	B=BM	M=BM	HM
Zm00001d027580	chr1	8371634	8371635	three_prime_UTR	10.1059	chr1	8371643	8371644	three_prime_UTR	10.2544	chr1	8371631	8371632	three_prime_UTR	7.90437	chr1	8371617	8371618	three_prime_UTR	9.32254	chr1	8371640	8371641	three_prime_UTR	10.3433	chr1	8371641	8371642	three_prime_UTR	6.70717	B=M	B=BM	M=BM	HM
Zm00001d027588	chr1	8557111	8557112	three_prime_UTR	10.8292	chr1	8557107	8557108	three_prime_UTR	13.8111	chr1	8557089	8557090	three_prime_UTR	6.13997	chr1	8557109	8557110	three_prime_UTR	7.85813	chr1	8557119	8557120	three_prime_UTR	10.4884	chr1	8557118	8557119	three_prime_UTR	11.2371	B>M	B=BM	M<BM	HM
Zm00001d027612	chr1	9009071	9009072	three_prime_UTR	8.37671	chr1	9009072	9009073	three_prime_UTR	5.63546	chr1	9009072	9009073	three_prime_UTR	7.31312	chr1	9009073	9009074	three_prime_UTR	7.93497	chr1	9009073	9009074	three_prime_UTR	7.50685	chr1	9009072	9009073	three_prime_UTR	7.20582	B=M	B=BM	M=BM	HM
Zm00001d027618	chr1	9115378	9115379	three_prime_UTR	5.15544	chr1	9115377	9115378	three_prime_UTR	3.55787	chr1	9115409	9115410	three_prime_UTR	4.39414	chr1	9115399	9115400	three_prime_UTR	3.77054	chr1	9115371	9115372	end	5.63315	chr1	9115393	9115394	three_prime_UTR	4.24876	B=M	B=BM	M=BM	HM
Zm00001d027625	chr1	9346498	9346499	three_prime_UTR	5.69174	chr1	9346496	9346497	three_prime_UTR	8.36043	chr1	9346496	9346497	three_prime_UTR	7.54593	chr1	9346500	9346501	three_prime_UTR	8.76173	chr1	9346497	9346498	three_prime_UTR	7.01537	chr1	9346499	9346500	three_prime_UTR	5.97334	B=M	B=BM	M=BM	HM
Zm00001d027626	chr1	9405071	9405072	three_prime_UTR	13.0407	chr1	9405079	9405080	three_prime_UTR	6.33109	chr1	9405074	9405075	three_prime_UTR	14.4351	chr1	9405082	9405083	three_prime_UTR	9.23706	chr1	9405082	9405083	three_prime_UTR	10.6045	chr1	9405078	9405079	three_prime_UTR	12.3224	B=M	B=BM	M=BM	HM
Zm00001d027648	chr1	10061855	10061856	three_prime_UTR	6.29625	chr1	10061863	10061864	three_prime_UTR	6.05159	chr1	10061863	10061864	three_prime_UTR	19.4524	chr1	10061859	10061860	three_prime_UTR	16.5382	chr1	10061854	10061855	three_prime_UTR	13.137	chr1	10061858	10061859	three_prime_UTR	13.6393	B<M	B<BM	M=BM	HM
Zm00001d027649	chr1	10109356	10109357	end	3.26627	chr1	10109357	10109358	end	3.58479	chr1	10109348	10109349	end	4.11948	chr1	10109354	10109355	end	4.56563	chr1	10109364	10109365	three_prime_UTR	3.24282	chr1	10109355	10109356	end	2.74989	B=M	B=BM	M=BM	HM
Zm00001d027665	chr1	10572398	10572399	three_prime_UTR	8.93367	chr1	10572396	10572397	three_prime_UTR	9.53996	chr1	10572396	10572397	three_prime_UTR	10.2164	chr1	10572398	10572399	three_prime_UTR	15.2578	chr1	10572396	10572397	three_prime_UTR	9.45084	chr1	10572403	10572404	three_prime_UTR	13.3148	B=M	B=BM	M=BM	HM
Zm00001d027671	chr1	10681342	10681343	three_prime_UTR	7.4673	chr1	10681331	10681332	three_prime_UTR	7.75168	chr1	10681322	10681323	three_prime_UTR	10.7369	chr1	10681383	10681384	three_prime_UTR	9.24344	chr1	10681322	10681323	three_prime_UTR	10.6759	chr1	10681322	10681323	three_prime_UTR	12.883	B=M	B<BM	M=BM	HM
Zm00001d027675	chr1	10759032	10759033	end	4.47129	chr1	10759049	10759050	end	5.86526	chr1	10759020	10759021	end	6.11309	chr1	10759026	10759027	end	8.4864	chr1	10759016	10759017	end	5.14113	chr1	10759015	10759016	end	4.86395	B=M	B=BM	M=BM	HM
Zm00001d027680	chr1	11011440	11011441	three_prime_UTR	6.51945	chr1	11011448	11011449	three_prime_UTR	7.26021	chr1	11011438	11011439	three_prime_UTR	6.55988	chr1	11011436	11011437	three_prime_UTR	4.37132	chr1	11011437	11011438	three_prime_UTR	4.39004	chr1	11011432	11011433	three_prime_UTR	4.23574	B=M	B>BM	M=BM	HM
Zm00001d027688	chr1	11158346	11158347	three_prime_UTR	7.10227	chr1	11158296	11158297	three_prime_UTR	10.4505	chr1	11158311	11158312	three_prime_UTR	6.26056	chr1	11158331	11158332	three_prime_UTR	3.90907	chr1	11158316	11158317	three_prime_UTR	5.42108	chr1	11158353	11158354	three_prime_UTR	4.92533	B=M	B>BM	M=BM	HM
Zm00001d027694	chr1	11303475	11303476	three_prime_UTR	6.25053	chr1	11303449	11303450	three_prime_UTR	7.74936	chr1	11303471	11303472	three_prime_UTR	7.69005	chr1	11303488	11303489	three_prime_UTR	10.057	chr1	11303355	11303356	three_prime_UTR	2.83806	chr1	11303476	11303477	three_prime_UTR	3.30372	B=M	B>BM	M>BM	BLP
Zm00001d027701	chr1	11432430	11432431	three_prime_UTR	10.6607	chr1	11432569	11432570	end	6.70547	chr1	11432432	11432433	three_prime_UTR	11.7535	chr1	11432548	11432549	three_prime_UTR	7.60084	chr1	11432563	11432564	three_prime_UTR	7.15053	chr1	11432600	11432601	end	4.25023	B=M	B=BM	M=BM	HM
Zm00001d027707	chr1	11591246	11591247	three_prime_UTR	9.13044	chr1	11591240	11591241	three_prime_UTR	7.84572	chr1	11591354	11591355	end	6.13776	chr1	11591354	11591355	end	5.06722	chr1	11591241	11591242	three_prime_UTR	5.87035	chr1	11591240	11591241	three_prime_UTR	6.62263	B=M	B=BM	M=BM	HM
Zm00001d027711	chr1	11720056	11720057	three_prime_UTR	5.57548	chr1	11720056	11720057	three_prime_UTR	7.38308	chr1	11720056	11720057	three_prime_UTR	8.23067	chr1	11720056	11720057	three_prime_UTR	7.30276	chr1	11720052	11720053	three_prime_UTR	4.33462	chr1	11720065	11720066	three_prime_UTR	4.25115	B=M	B=BM	M>BM	HM
Zm00001d027721	chr1	12141007	12141008	three_prime_UTR	9.35939	chr1	12140998	12140999	three_prime_UTR	13.1992	chr1	12140993	12140994	three_prime_UTR	7.56379	chr1	12140993	12140994	three_prime_UTR	8.85898	chr1	12140994	12140995	three_prime_UTR	9.49941	chr1	12140996	12140997	three_prime_UTR	9.48609	B=M	B=BM	M=BM	HM
Zm00001d027723	chr1	12176266	12176267	three_prime_UTR	6.98059	chr1	12176270	12176271	three_prime_UTR	5.6176	chr1	12176277	12176278	three_prime_UTR	3.90155	chr1	12176275	12176276	three_prime_UTR	9.10442	chr1	12176265	12176266	three_prime_UTR	8.20371	chr1	12176274	12176275	three_prime_UTR	8.00726	B=M	B=BM	M=BM	HM
Zm00001d027726	chr1	12296515	12296516	three_prime_UTR	8.44072	chr1	12296515	12296516	three_prime_UTR	13.7428	chr1	12296516	12296517	three_prime_UTR	13.1335	chr1	12296513	12296514	three_prime_UTR	5.23442	chr1	12296514	12296515	three_prime_UTR	5.83526	chr1	12296515	12296516	three_prime_UTR	7.64625	B=M	B=BM	M=BM	HM
Zm00001d027752	chr1	12632510	12632511	three_prime_UTR	7.63397	chr1	12632507	12632508	three_prime_UTR	17.6412	chr1	12632488	12632489	three_prime_UTR	18.9126	chr1	12632508	12632509	three_prime_UTR	14.5271	chr1	12632488	12632489	three_prime_UTR	9.47894	chr1	12632497	12632498	three_prime_UTR	15.7611	B=M	B=BM	M=BM	HM
Zm00001d027756	chr1	12712925	12712926	three_prime_UTR	2.1047	chr1	12712915	12712916	three_prime_UTR	1.96762	chr1	12712895	12712896	end	2.50782	chr1	12712895	12712896	end	2.87709	chr1	12712925	12712926	three_prime_UTR	2.47216	chr1	12712932	12712933	three_prime_UTR	2.34856	B=M	B=BM	M=BM	HM
Zm00001d027769	chr1	13183518	13183519	three_prime_UTR	5.79868	chr1	13183521	13183522	three_prime_UTR	16.7278	chr1	13183514	13183515	three_prime_UTR	9.06018	chr1	13183519	13183520	three_prime_UTR	13.6152	chr1	13183516	13183517	three_prime_UTR	8.95882	chr1	13183516	13183517	three_prime_UTR	10.2868	B=M	B=BM	M=BM	HM
Zm00001d027794	chr1	13667073	13667074	three_prime_UTR	13.9612	chr1	13667071	13667072	three_prime_UTR	13.6725	chr1	13667026	13667027	three_prime_UTR	12.1133	chr1	13667030	13667031	three_prime_UTR	15.92	chr1	13667026	13667027	three_prime_UTR	19.3071	chr1	13667069	13667070	three_prime_UTR	7.10609	B=M	B=BM	M=BM	HM
Zm00001d027799	chr1	13761816	13761817	three_prime_UTR	7.55064	chr1	13761946	13761947	three_prime_UTR	12.3772	chr1	13761935	13761936	three_prime_UTR	9.04328	chr1	13761940	13761941	three_prime_UTR	11.7368	chr1	13761937	13761938	three_prime_UTR	8.90859	chr1	13761932	13761933	three_prime_UTR	10.6058	B=M	B=BM	M=BM	HM
Zm00001d027801	chr1	13827334	13827335	three_prime_UTR	7.15831	chr1	13827300	13827301	three_prime_UTR	7.29357	chr1	13827269	13827270	three_prime_UTR	4.68831	chr1	13827287	13827288	three_prime_UTR	6.42907	chr1	13827343	13827344	three_prime_UTR	7.56706	chr1	13827287	13827288	three_prime_UTR	12.8665	B=M	B=BM	M<BM	HM
Zm00001d027807	chr1	14012820	14012821	three_prime_UTR	15.908	chr1	14012894	14012895	three_prime_UTR	12.4122	chr1	14012831	14012832	three_prime_UTR	17.8553	chr1	14012819	14012820	three_prime_UTR	13.6985	chr1	14012894	14012895	three_prime_UTR	7.60777	chr1	14012819	14012820	three_prime_UTR	11.3364	B=M	B=BM	M>BM	HM
Zm00001d027813	chr1	14322860	14322861	end	3.43696	chr1	14322853	14322854	end	5.41127	chr1	14322857	14322858	end	4.98159	chr1	14322875	14322876	three_prime_UTR	5.36724	chr1	14322858	14322859	end	4.17582	chr1	14322860	14322861	end	4.4549	B=M	B=BM	M=BM	HM
Zm00001d027816	chr1	14365089	14365090	three_prime_UTR	6.66055	chr1	14365093	14365094	three_prime_UTR	4.76178	chr1	14365088	14365089	three_prime_UTR	7.68975	chr1	14365083	14365084	three_prime_UTR	7.90692	chr1	14365090	14365091	three_prime_UTR	10.807	chr1	14365091	14365092	three_prime_UTR	10.2951	B=M	B<BM	M=BM	HM
Zm00001d027826	chr1	14606301	14606302	three_prime_UTR	16.0124	chr1	14606306	14606307	three_prime_UTR	19.3717	chr1	14606320	14606321	three_prime_UTR	8.23067	chr1	14606307	14606308	three_prime_UTR	13.114	chr1	14606308	14606309	three_prime_UTR	10.9751	chr1	14606314	14606315	three_prime_UTR	10.9375	B>M	B>BM	M=BM	HM
Zm00001d027839	chr1	14756834	14756835	three_prime_UTR	6.63806	chr1	14756839	14756840	three_prime_UTR	13.8392	chr1	14756841	14756842	three_prime_UTR	12.1133	chr1	14756797	14756798	end	5.429	chr1	14756799	14756800	end	4.77505	chr1	14756802	14756803	end	7.21424	B=M	B=BM	M=BM	HM
Zm00001d027851	chr1	15175432	15175433	three_prime_UTR	4.15952	chr1	15175438	15175439	three_prime_UTR	6.00993	chr1	15175428	15175429	three_prime_UTR	10.7745	chr1	15175422	15175423	three_prime_UTR	5.304	chr1	15175434	15175435	three_prime_UTR	4.379	chr1	15175427	15175428	three_prime_UTR	4.57352	B=M	B=BM	M=BM	HM
Zm00001d027861	chr1	15585661	15585662	three_prime_UTR	7.79067	chr1	15585669	15585670	three_prime_UTR	9.11036	chr1	15585663	15585664	three_prime_UTR	11.6681	chr1	15585663	15585664	three_prime_UTR	16.3225	chr1	15585661	15585662	three_prime_UTR	6.13759	chr1	15585660	15585661	three_prime_UTR	4.69413	B<M	B>BM	M>BM	BLP
Zm00001d027869	chr1	15970718	15970719	intron	16.217	chr1	15970677	15970678	intron	18.2829	chr1	15970679	15970680	intron	8.02329	chr1	15970688	15970689	intron	14.0482	chr1	15970702	15970703	intron	12.505	chr1	15970681	15970682	intron	12.9018	B=M	B=BM	M=BM	HM
Zm00001d027871	chr1	16007364	16007365	three_prime_UTR	10.4266	chr1	16007371	16007372	three_prime_UTR	7.88964	chr1	16007374	16007375	three_prime_UTR	7.74862	chr1	16007280	16007281	three_prime_UTR	9.77267	chr1	16007369	16007370	three_prime_UTR	9.80121	chr1	16007371	16007372	three_prime_UTR	5.53072	B=M	B=BM	M=BM	HM
Zm00001d027872	chr1	16017286	16017287	three_prime_UTR	11.771	chr1	16017287	16017288	three_prime_UTR	14.1514	chr1	16017340	16017341	three_prime_UTR	11.9778	chr1	16017371	16017372	three_prime_UTR	13.3376	chr1	16017308	16017309	three_prime_UTR	8.3479	chr1	16017287	16017288	three_prime_UTR	5.43003	B=M	B>BM	M>BM	BLP
Zm00001d027884	chr1	16707296	16707297	three_prime_UTR	7.33438	chr1	16707300	16707301	three_prime_UTR	11.9872	chr1	16707268	16707269	three_prime_UTR	9.34544	chr1	16707359	16707360	three_prime_UTR	7.41719	chr1	16707303	16707304	three_prime_UTR	8.35503	chr1	16707292	16707293	three_prime_UTR	5.73469	B=M	B=BM	M=BM	HM
Zm00001d027895	chr1	16976826	16976827	three_prime_UTR	7.73867	chr1	16976788	16976789	end	4.52972	chr1	16976787	16976788	end	6.81694	chr1	16976825	16976826	three_prime_UTR	6.44357	chr1	16976792	16976793	end	4.93752	chr1	16976788	16976789	end	4.53456	B=M	B=BM	M=BM	HM
Zm00001d027896	chr1	16977308	16977309	three_prime_UTR	3.71282	chr1	16977284	16977285	three_prime_UTR	5.37977	chr1	16977313	16977314	three_prime_UTR	3.22336	chr1	16977291	16977292	three_prime_UTR	4.52571	chr1	16977308	16977309	three_prime_UTR	3.14438	chr1	16977280	16977281	three_prime_UTR	3.78987	B=M	B=BM	M=BM	HM
Zm00001d027934	chr1	17961283	17961284	end	4.00901	chr1	17961289	17961290	end	4.78486	chr1	17961289	17961290	end	4.11596	chr1	17961289	17961290	end	3.9182	chr1	17961289	17961290	end	2.95542	chr1	17961287	17961288	end	2.70815	B=M	B=BM	M=BM	HM
Zm00001d027936	chr1	17972145	17972146	three_prime_UTR	4.40492	chr1	17972104	17972105	three_prime_UTR	4.37086	chr1	17972172	17972173	three_prime_UTR	8.24587	chr1	17972157	17972158	three_prime_UTR	6.13932	chr1	17972163	17972164	three_prime_UTR	5.62612	chr1	17972171	17972172	three_prime_UTR	5.97709	B=M	B=BM	M=BM	HM
Zm00001d027943	chr1	18047124	18047125	three_prime_UTR	12.0751	chr1	18047144	18047145	three_prime_UTR	13.7939	chr1	18047115	18047116	three_prime_UTR	10.6616	chr1	18047123	18047124	three_prime_UTR	8.00754	chr1	18047128	18047129	three_prime_UTR	4.28209	chr1	18047124	18047125	three_prime_UTR	6.54937	B=M	B>BM	M>BM	BLP
Zm00001d027955	chr1	18281125	18281126	three_prime_UTR	16.1608	chr1	18281133	18281134	three_prime_UTR	11.3421	chr1	18281135	18281136	three_prime_UTR	6.22746	chr1	18281123	18281124	three_prime_UTR	6.86794	chr1	18281140	18281141	three_prime_UTR	10.0011	chr1	18281137	18281138	three_prime_UTR	6.69121	B>M	B>BM	M=BM	HM
Zm00001d027957	chr1	18300241	18300242	three_prime_UTR	6.96935	chr1	18300228	18300229	three_prime_UTR	9.71333	chr1	18300276	18300277	three_prime_UTR	8.63467	chr1	18300289	18300290	three_prime_UTR	15.2578	chr1	18300241	18300242	three_prime_UTR	6.66667	chr1	18300232	18300233	three_prime_UTR	7.9122	B=M	B=BM	M=BM	HM
Zm00001d027962	chr1	18457630	18457631	three_prime_UTR	8.82825	chr1	18457630	18457631	three_prime_UTR	11.057	chr1	18457626	18457627	three_prime_UTR	10.1938	chr1	18457630	18457631	three_prime_UTR	9.24344	chr1	18457627	18457628	three_prime_UTR	9.81131	chr1	18457629	18457630	three_prime_UTR	7.09545	B=M	B=BM	M=BM	HM
Zm00001d027966	chr1	18514384	18514385	three_prime_UTR	7.15186	chr1	18514381	18514382	three_prime_UTR	14.57	chr1	18514374	18514375	three_prime_UTR	14.7666	chr1	18514385	18514386	three_prime_UTR	13.114	chr1	18514379	18514380	three_prime_UTR	5.12939	chr1	18514383	18514384	three_prime_UTR	10.4008	B=M	B=BM	M>BM	HM
Zm00001d027969	chr1	18617609	18617610	three_prime_UTR	19.7879	chr1	18617618	18617619	three_prime_UTR	18.1696	chr1	18617619	18617620	three_prime_UTR	9.1414	chr1	18617607	18617608	three_prime_UTR	14.1993	chr1	18617607	18617608	three_prime_UTR	14.2139	chr1	18617607	18617608	three_prime_UTR	15.9703	B>M	B=BM	M=BM	HM
Zm00001d027971	chr1	18770720	18770721	end	15.908	chr1	18770719	18770720	end	15.7649	chr1	18770719	18770720	end	11.6818	chr1	18770708	18770709	end	9.10442	chr1	18770719	18770720	end	11.6736	chr1	18770719	18770720	end	10.2726	B>M	B=BM	M=BM	HM
Zm00001d027976	chr1	19025004	19025005	three_prime_UTR	5.67048	chr1	19025005	19025006	three_prime_UTR	9.27355	chr1	19024985	19024986	end	17.2778	chr1	19024983	19024984	end	8.12968	chr1	19025001	19025002	three_prime_UTR	9.18775	chr1	19025002	19025003	three_prime_UTR	10.0932	B=M	B=BM	M=BM	HM
Zm00001d027982	chr1	19319637	19319638	three_prime_UTR	4.59664	chr1	19319626	19319627	three_prime_UTR	2.76168	chr1	19319626	19319627	three_prime_UTR	2.9229	chr1	19319637	19319638	three_prime_UTR	4.71927	chr1	19319644	19319645	three_prime_UTR	4.7301	chr1	19319633	19319634	three_prime_UTR	2.80254	B=M	B=BM	M=BM	HM
Zm00001d027999	chr1	19906215	19906216	three_prime_UTR	3.83956	chr1	19906203	19906204	three_prime_UTR	4.00662	chr1	19906210	19906211	three_prime_UTR	4.43831	chr1	19906221	19906222	three_prime_UTR	4.82946	chr1	19906213	19906214	three_prime_UTR	3.65837	chr1	19906207	19906208	three_prime_UTR	3.48071	B=M	B=BM	M=BM	HM
Zm00001d028009	chr1	20220166	20220167	three_prime_UTR	10.5529	chr1	20220111	20220112	three_prime_UTR	11.3436	chr1	20220106	20220107	three_prime_UTR	7.34968	chr1	20220112	20220113	three_prime_UTR	11.5263	chr1	20220095	20220096	three_prime_UTR	11.2982	chr1	20220102	20220103	three_prime_UTR	11.0208	B=M	B=BM	M=BM	HM
Zm00001d028034	chr1	20939237	20939238	three_prime_UTR	11.0871	chr1	20939237	20939238	three_prime_UTR	9.56037	chr1	20939238	20939239	three_prime_UTR	9.04579	chr1	20939239	20939240	three_prime_UTR	9.72694	chr1	20939240	20939241	three_prime_UTR	6.88028	chr1	20939237	20939238	three_prime_UTR	7.67386	B=M	B=BM	M=BM	HM
Zm00001d028038	chr1	21200235	21200236	end	4.53766	chr1	21200234	21200235	end	3.41813	chr1	21200235	21200236	end	2.84134	chr1	21200190	21200191	end	2.73186	chr1	21200192	21200193	end	1.90965	chr1	21200192	21200193	end	2.05452	B=M	B>BM	M=BM	HM
Zm00001d028040	chr1	21294105	21294106	three_prime_UTR	3.70431	chr1	21294102	21294103	three_prime_UTR	4.95794	chr1	21294108	21294109	three_prime_UTR	4.93025	chr1	21294104	21294105	three_prime_UTR	7.18258	chr1	21294171	21294172	three_prime_UTR	10.1917	chr1	21294113	21294114	three_prime_UTR	4.9537	B=M	B=BM	M=BM	HM
Zm00001d028050	chr1	21686423	21686424	end	8.60739	chr1	21686415	21686416	end	4.90794	chr1	21686394	21686395	end	12.7065	chr1	21686422	21686423	end	13.2657	chr1	21686405	21686406	end	13.7349	chr1	21686417	21686418	end	11.4197	B<M	B<BM	M=BM	HM
Zm00001d028053	chr1	21766727	21766728	three_prime_UTR	8.36403	chr1	21766797	21766798	three_prime_UTR	14.9888	chr1	21766636	21766637	end	8.90995	chr1	21766636	21766637	end	17.6192	chr1	21766639	21766640	end	12.7213	chr1	21766640	21766641	end	7.10609	B=M	B=BM	M=BM	HM
Zm00001d028056	chr1	21779853	21779854	three_prime_UTR	4.93272	chr1	21779854	21779855	three_prime_UTR	5.97552	chr1	21779853	21779854	three_prime_UTR	4.03953	chr1	21779853	21779854	three_prime_UTR	4.56837	chr1	21779849	21779850	three_prime_UTR	3.72399	chr1	21779852	21779853	three_prime_UTR	3.26046	B=M	B=BM	M=BM	HM
Zm00001d028062	chr1	21842365	21842366	three_prime_UTR	11.0859	chr1	21842385	21842386	three_prime_UTR	9.13123	chr1	21842282	21842283	three_prime_UTR	10.4405	chr1	21842364	21842365	three_prime_UTR	6.29458	chr1	21842376	21842377	three_prime_UTR	6.98468	chr1	21842379	21842380	three_prime_UTR	13.2654	B=M	B=BM	M=BM	HM
Zm00001d028071	chr1	21981932	21981933	three_prime_UTR	13.8326	chr1	21981931	21981932	three_prime_UTR	7.26191	chr1	21981905	21981906	three_prime_UTR	9.76911	chr1	21981932	21981933	three_prime_UTR	8.79793	chr1	21981930	21981931	three_prime_UTR	8.01534	chr1	21981932	21981933	three_prime_UTR	8.27802	B=M	B=BM	M=BM	HM
Zm00001d028086	chr1	22489292	22489293	three_prime_UTR	13.6343	chr1	22489278	22489279	three_prime_UTR	11.1397	chr1	22489158	22489159	three_prime_UTR	7.14537	chr1	22489248	22489249	three_prime_UTR	8.57518	chr1	22489159	22489160	three_prime_UTR	11.3084	chr1	22489213	22489214	three_prime_UTR	8.82676	B>M	B=BM	M=BM	HM
Zm00001d028088	chr1	22606356	22606357	end	9.21699	chr1	22606324	22606325	end	8.09657	chr1	22606340	22606341	end	9.56911	chr1	22606355	22606356	end	7.71987	chr1	22606324	22606325	end	7.20565	chr1	22606323	22606324	end	6.18363	B=M	B=BM	M=BM	HM
Zm00001d028096	chr1	22880160	22880161	three_prime_UTR	6.66016	chr1	22880159	22880160	three_prime_UTR	8.94191	chr1	22880185	22880186	three_prime_UTR	8.48693	chr1	22880181	22880182	three_prime_UTR	7.38178	chr1	22880158	22880159	three_prime_UTR	7.26182	chr1	22880161	22880162	three_prime_UTR	15.5097	B=M	B=BM	M=BM	HM
Zm00001d028102	chr1	23008352	23008353	three_prime_UTR	9.07819	chr1	23008325	23008326	three_prime_UTR	10.7954	chr1	23008337	23008338	three_prime_UTR	5.75645	chr1	23008335	23008336	three_prime_UTR	6.34811	chr1	23008317	23008318	three_prime_UTR	5.17165	chr1	23008327	23008328	three_prime_UTR	4.34556	B>M	B>BM	M=BM	LP
Zm00001d028105	chr1	23026378	23026379	intron	6.90391	chr1	23026368	23026369	intron	10.1615	chr1	23026364	23026365	intron	5.69372	chr1	23026369	23026370	intron	3.17383	chr1	23026386	23026387	intron	9.75608	chr1	23026376	23026377	intron	8.82676	B>M	B=BM	M<BM	HM
Zm00001d028111	chr1	23118859	23118860	three_prime_UTR	6.82193	chr1	23118862	23118863	three_prime_UTR	8.97928	chr1	23118843	23118844	three_prime_UTR	5.17219	chr1	23118835	23118836	three_prime_UTR	5.84606	chr1	23118861	23118862	three_prime_UTR	4.18519	chr1	23118846	23118847	three_prime_UTR	5.48559	B=M	B=BM	M=BM	HM
Zm00001d028112	chr1	23150705	23150706	three_prime_UTR	8.2807	chr1	23150676	23150677	three_prime_UTR	10.2723	chr1	23150615	23150616	end	9.76911	chr1	23150603	23150604	end	6.59845	chr1	23150618	23150619	end	5.72524	chr1	23150612	23150613	end	6.63954	B=M	B=BM	M=BM	HM
Zm00001d028117	chr1	23322147	23322148	end	5.0721	chr1	23322154	23322155	end	3.70517	chr1	23322149	23322150	end	3.50226	chr1	23322147	23322148	end	3.98366	chr1	23322139	23322140	end	2.78854	chr1	23322141	23322142	end	2.96707	B=M	B=BM	M=BM	HM
Zm00001d028130	chr1	23628697	23628698	three_prime_UTR	7.36812	chr1	23628698	23628699	three_prime_UTR	13.3933	chr1	23628698	23628699	three_prime_UTR	7.32683	chr1	23628699	23628700	three_prime_UTR	7.23866	chr1	23628693	23628694	three_prime_UTR	9.47568	chr1	23628697	23628698	three_prime_UTR	14.3736	B=M	B=BM	M<BM	HM
Zm00001d028143	chr1	24011473	24011474	three_prime_UTR	10.6309	chr1	24011470	24011471	three_prime_UTR	12.5976	chr1	24011469	24011470	three_prime_UTR	15.6739	chr1	24011466	24011467	three_prime_UTR	11.4267	chr1	24011476	24011477	three_prime_UTR	9.27061	chr1	24011472	24011473	three_prime_UTR	8.0895	B=M	B=BM	M>BM	HM
Zm00001d028153	chr1	24332832	24332833	end	3.46252	chr1	24332827	24332828	end	3.52164	chr1	24332830	24332831	end	2.53685	chr1	24332827	24332828	end	4.46419	chr1	24332828	24332829	end	2.55966	chr1	24332827	24332828	end	2.45344	B=M	B=BM	M=BM	HM
Zm00001d028173	chr1	25316120	25316121	end	4.95707	chr1	25316117	25316118	end	5.04128	chr1	25316141	25316142	end	9.58347	chr1	25316134	25316135	end	4.42661	chr1	25316140	25316141	end	9.41119	chr1	25316136	25316137	end	5.15784	B=M	B=BM	M=BM	HM
Zm00001d028177	chr1	25545738	25545739	three_prime_UTR	9.04911	chr1	25545760	25545761	three_prime_UTR	12.6083	chr1	25545764	25545765	three_prime_UTR	16.7855	chr1	25545753	25545754	three_prime_UTR	5.87078	chr1	25545753	25545754	three_prime_UTR	7.50384	chr1	25545746	25545747	three_prime_UTR	6.18349	B=M	B>BM	M=BM	HM
Zm00001d028180	chr1	25636611	25636612	three_prime_UTR	7.37107	chr1	25636659	25636660	three_prime_UTR	7.30043	chr1	25636611	25636612	three_prime_UTR	3.96248	chr1	25636619	25636620	three_prime_UTR	8.46565	chr1	25636608	25636609	three_prime_UTR	5.02223	chr1	25636611	25636612	three_prime_UTR	6.26357	B=M	B=BM	M=BM	HM
Zm00001d028183	chr1	25725731	25725732	three_prime_UTR	9.3758	chr1	25725725	25725726	three_prime_UTR	15.5978	chr1	25725727	25725728	three_prime_UTR	10.0425	chr1	25725720	25725721	three_prime_UTR	11.5571	chr1	25725731	25725732	three_prime_UTR	8.20371	chr1	25725719	25725720	three_prime_UTR	9.34181	B=M	B=BM	M=BM	HM
Zm00001d028191	chr1	25805185	25805186	three_prime_UTR	7.13061	chr1	25805183	25805184	three_prime_UTR	12.6083	chr1	25805186	25805187	three_prime_UTR	6.05318	chr1	25805185	25805186	three_prime_UTR	9.60561	chr1	25805182	25805183	three_prime_UTR	6.30056	chr1	25805173	25805174	three_prime_UTR	4.55709	B=M	B>BM	M=BM	HM
Zm00001d028203	chr1	26140376	26140377	three_prime_UTR	5.74848	chr1	26140379	26140380	three_prime_UTR	14.2315	chr1	26140377	26140378	three_prime_UTR	10.4947	chr1	26140364	26140365	three_prime_UTR	6.93483	chr1	26140376	26140377	three_prime_UTR	11.4189	chr1	26140378	26140379	three_prime_UTR	10.0235	B=M	B=BM	M=BM	HM
Zm00001d028205	chr1	26182318	26182319	three_prime_UTR	10.1472	chr1	26182321	26182322	three_prime_UTR	8.94191	chr1	26182323	26182324	three_prime_UTR	10.2987	chr1	26182321	26182322	three_prime_UTR	13.5744	chr1	26182321	26182322	three_prime_UTR	9.47894	chr1	26182322	26182323	three_prime_UTR	9.42514	B=M	B=BM	M=BM	HM
Zm00001d028205	chr1	26182637	26182638	three_prime_UTR	13.9612	chr1	26182630	26182631	three_prime_UTR	20.1164	chr1	26182610	26182611	three_prime_UTR	15.3795	chr1	26182633	26182634	three_prime_UTR	16.4325	chr1	26182630	26182631	three_prime_UTR	16.4074	chr1	26182624	26182625	three_prime_UTR	8.69113	B=M	B=BM	M=BM	HM
Zm00001d028207	chr1	26346636	26346637	end	3.66831	chr1	26346752	26346753	three_prime_UTR	7.98943	chr1	26346742	26346743	three_prime_UTR	7.3694	chr1	26346743	26346744	three_prime_UTR	7.28526	chr1	26346658	26346659	three_prime_UTR	3.68462	chr1	26346660	26346661	three_prime_UTR	4.97244	B=M	B=BM	M>BM	HM
Zm00001d028208	chr1	26434544	26434545	three_prime_UTR	8.37671	chr1	26434534	26434535	three_prime_UTR	15.6237	chr1	26434534	26434535	three_prime_UTR	13.1441	chr1	26434534	26434535	three_prime_UTR	6.61528	chr1	26434545	26434546	three_prime_UTR	5.74628	chr1	26434534	26434535	three_prime_UTR	6.56249	B=M	B>BM	M=BM	HM
Zm00001d028211	chr1	26525399	26525400	three_prime_UTR	12.181	chr1	26525398	26525399	three_prime_UTR	13.5131	chr1	26525464	26525465	three_prime_UTR	9.43401	chr1	26525467	26525468	three_prime_UTR	10.0441	chr1	26525398	26525399	three_prime_UTR	12.7824	chr1	26525399	26525400	three_prime_UTR	12.2617	B=M	B=BM	M=BM	HM
Zm00001d028218	chr1	26887514	26887515	end	7.42564	chr1	26887532	26887533	end	6.64992	chr1	26887476	26887477	end	10.9873	chr1	26887533	26887534	end	4.53839	chr1	26887508	26887509	end	4.16701	chr1	26887475	26887476	end	4.55034	B=M	B>BM	M=BM	HM
Zm00001d028232	chr1	27413819	27413820	three_prime_UTR	5.23545	chr1	27413773	27413774	three_prime_UTR	9.27355	chr1	27413779	27413780	three_prime_UTR	6.78246	chr1	27413774	27413775	three_prime_UTR	4.74415	chr1	27413819	27413820	three_prime_UTR	3.53051	chr1	27413777	27413778	three_prime_UTR	9.29536	B=M	B=BM	M=BM	HM
Zm00001d028240	chr1	27697591	27697592	end	3.62325	chr1	27697581	27697582	end	4.14688	chr1	27697582	27697583	end	2.95093	chr1	27697597	27697598	end	3.40011	chr1	27697592	27697593	end	3.66667	chr1	27697598	27697599	end	3.64027	B=M	B=BM	M=BM	HM
Zm00001d028261	chr1	28226170	28226171	three_prime_UTR	10.7439	chr1	28226195	28226196	three_prime_UTR	12.3304	chr1	28226268	28226269	three_prime_UTR	13.3707	chr1	28226197	28226198	three_prime_UTR	9.82028	chr1	28226289	28226290	three_prime_UTR	6.18621	chr1	28226287	28226288	three_prime_UTR	9.42514	B=M	B=BM	M=BM	HM
Zm00001d028264	chr1	28577616	28577617	three_prime_UTR	12.546	chr1	28577619	28577620	three_prime_UTR	7.6568	chr1	28577616	28577617	three_prime_UTR	8.07551	chr1	28577629	28577630	three_prime_UTR	7.46142	chr1	28577623	28577624	three_prime_UTR	7.73277	chr1	28577618	28577619	three_prime_UTR	21.2438	B=M	B=BM	M=BM	HM
Zm00001d028272	chr1	28799754	28799755	end	4.18836	chr1	28799756	28799757	end	4.07201	chr1	28799751	28799752	end	2.82482	chr1	28799750	28799751	end	4.10955	chr1	28799751	28799752	end	3.08468	chr1	28799752	28799753	end	3.6015	B=M	B=BM	M=BM	HM
Zm00001d028279	chr1	29002807	29002808	end	10.8359	chr1	29002804	29002805	end	13.822	chr1	29002801	29002802	end	13.6188	chr1	29002807	29002808	end	12.7246	chr1	29002807	29002808	end	9.59873	chr1	29002801	29002802	end	4.49572	B=M	B>BM	M>BM	BLP
Zm00001d028285	chr1	29171464	29171465	three_prime_UTR	11.104	chr1	29171466	29171467	three_prime_UTR	9.79745	chr1	29171435	29171436	three_prime_UTR	9.93578	chr1	29171465	29171466	three_prime_UTR	8.93068	chr1	29171453	29171454	three_prime_UTR	11.9732	chr1	29171457	29171458	three_prime_UTR	7.85925	B=M	B=BM	M=BM	HM
Zm00001d028293	chr1	29412592	29412593	three_prime_UTR	7.73355	chr1	29412592	29412593	three_prime_UTR	9.32717	chr1	29412596	29412597	three_prime_UTR	7.32683	chr1	29412609	29412610	three_prime_UTR	10.7252	chr1	29412592	29412593	three_prime_UTR	6.83464	chr1	29412596	29412597	three_prime_UTR	6.67998	B=M	B=BM	M=BM	HM
Zm00001d028332	chr1	31051907	31051908	three_prime_UTR	6.77288	chr1	31051900	31051901	three_prime_UTR	9.28949	chr1	31051899	31051900	three_prime_UTR	5.62944	chr1	31051879	31051880	three_prime_UTR	6.05754	chr1	31051900	31051901	three_prime_UTR	4.73373	chr1	31051898	31051899	three_prime_UTR	5.74451	B=M	B=BM	M=BM	HM
Zm00001d028338	chr1	31194432	31194433	three_prime_UTR	11.931	chr1	31194434	31194435	three_prime_UTR	14.7187	chr1	31194435	31194436	three_prime_UTR	7.90884	chr1	31194438	31194439	three_prime_UTR	10.2739	chr1	31194434	31194435	three_prime_UTR	10.5594	chr1	31194434	31194435	three_prime_UTR	6.80184	B=M	B=BM	M=BM	HM
Zm00001d028339	chr1	31208823	31208824	end	12.294	chr1	31208830	31208831	end	10.8322	chr1	31208836	31208837	end	7.95047	chr1	31208828	31208829	end	5.81337	chr1	31208821	31208822	end	6.31911	chr1	31208829	31208830	end	6.22787	B>M	B>BM	M=BM	HM
Zm00001d028339	chr1	31210865	31210866	CDS	6.12885	chr1	31210864	31210865	CDS	7.10498	chr1	31210865	31210866	CDS	5.1265	chr1	31210865	31210866	CDS	8.60322	chr1	31210864	31210865	CDS	6.26374	chr1	31210848	31210849	CDS	6.8069	B=M	B=BM	M=BM	HM
Zm00001d028352	chr1	31688042	31688043	three_prime_UTR	9.82416	chr1	31688034	31688035	three_prime_UTR	13.784	chr1	31688028	31688029	three_prime_UTR	11.8006	chr1	31688022	31688023	three_prime_UTR	14.0243	chr1	31688025	31688026	three_prime_UTR	14.0813	chr1	31688033	31688034	three_prime_UTR	11.2203	B=M	B=BM	M=BM	HM
Zm00001d028359	chr1	32048319	32048320	three_prime_UTR	5.96551	chr1	32048303	32048304	three_prime_UTR	8.01324	chr1	32048319	32048320	three_prime_UTR	5.65945	chr1	32048319	32048320	three_prime_UTR	7.072	chr1	32048324	32048325	three_prime_UTR	3.77575	chr1	32048325	32048326	three_prime_UTR	4.15142	B=M	B>BM	M>BM	BLP
Zm00001d028360	chr1	32052349	32052350	end	4.99143	chr1	32052335	32052336	end	3.2661	chr1	32052328	32052329	end	3.59688	chr1	32052321	32052322	end	3.64738	chr1	32052331	32052332	end	2.87682	chr1	32052343	32052344	end	2.5192	B=M	B=BM	M=BM	HM
Zm00001d028367	chr1	32297106	32297107	three_prime_UTR	2.63386	chr1	32297107	32297108	three_prime_UTR	3.65901	chr1	32297105	32297106	three_prime_UTR	5.47799	chr1	32297107	32297108	three_prime_UTR	6.25264	chr1	32297107	32297108	three_prime_UTR	3.82466	chr1	32297106	32297107	three_prime_UTR	3.32797	B<M	B=BM	M>BM	HM
Zm00001d028368	chr1	32327638	32327639	three_prime_UTR	4.33076	chr1	32327646	32327647	three_prime_UTR	4.52819	chr1	32327635	32327636	three_prime_UTR	4.52164	chr1	32327635	32327636	three_prime_UTR	4.75822	chr1	32327647	32327648	three_prime_UTR	3.5974	chr1	32327585	32327586	three_prime_UTR	2.84799	B=M	B=BM	M=BM	HM
Zm00001d028369	chr1	32360174	32360175	three_prime_UTR	7.49339	chr1	32360146	32360147	three_prime_UTR	4.3515	chr1	32360167	32360168	three_prime_UTR	11.6954	chr1	32360171	32360172	three_prime_UTR	11.5263	chr1	32360142	32360143	three_prime_UTR	5.0126	chr1	32360171	32360172	three_prime_UTR	8.80675	B<M	B=BM	M>BM	HM
Zm00001d028373	chr1	32472323	32472324	three_prime_UTR	9.95213	chr1	32472323	32472324	three_prime_UTR	10.4063	chr1	32472323	32472324	three_prime_UTR	10.0124	chr1	32472322	32472323	three_prime_UTR	8.60322	chr1	32472342	32472343	three_prime_UTR	6.71412	chr1	32472330	32472331	three_prime_UTR	7.20582	B=M	B=BM	M=BM	HM
Zm00001d028375	chr1	32602864	32602865	three_prime_UTR	5.93049	chr1	32602925	32602926	three_prime_UTR	8.7389	chr1	32602873	32602874	three_prime_UTR	7.11269	chr1	32602897	32602898	three_prime_UTR	10.2453	chr1	32602889	32602890	three_prime_UTR	4.35709	chr1	32602892	32602893	three_prime_UTR	11.9994	B=M	B=BM	M=BM	HM
Zm00001d028380	chr1	32691913	32691914	three_prime_UTR	16.5272	chr1	32691971	32691972	three_prime_UTR	15.2459	chr1	32691926	32691927	three_prime_UTR	9.86723	chr1	32691939	32691940	three_prime_UTR	22.0914	chr1	32691939	32691940	three_prime_UTR	10.6427	chr1	32691941	32691942	three_prime_UTR	13.1361	B=M	B=BM	M=BM	HM
Zm00001d028384	chr1	32809255	32809256	intron	9.33745	chr1	32809256	32809257	intron	8.29273	chr1	32809334	32809335	three_prime_UTR	19.6766	chr1	32809331	32809332	three_prime_UTR	13.531	chr1	32809270	32809271	intron	15.6444	chr1	32809334	32809335	three_prime_UTR	7.8791	B<M	B=BM	M=BM	HM
Zm00001d028386	chr1	32857691	32857692	three_prime_UTR	3.50154	chr1	32857672	32857673	three_prime_UTR	2.98819	chr1	32857659	32857660	three_prime_UTR	5.24747	chr1	32857672	32857673	three_prime_UTR	5.41241	chr1	32857671	32857672	three_prime_UTR	4.17817	chr1	32857665	32857666	three_prime_UTR	2.99207	B=M	B=BM	M=BM	HM
Zm00001d028396	chr1	33305462	33305463	intron	9.41414	chr1	33305466	33305467	intron	13.9815	chr1	33305471	33305472	intron	7.9196	chr1	33305466	33305467	intron	21.3341	chr1	33305479	33305480	intron	10.9751	chr1	33305467	33305468	intron	8.80149	B=M	B=BM	M=BM	HM
Zm00001d028412	chr1	34035560	34035561	CDS	5.81903	chr1	34035566	34035567	CDS	4.63869	chr1	34035539	34035540	CDS	5.98229	chr1	34035563	34035564	CDS	4.40975	chr1	34035559	34035560	CDS	3.01887	chr1	34035545	34035546	CDS	3.74009	B=M	B=BM	M=BM	HM
Zm00001d028414	chr1	34138402	34138403	end	3.16565	chr1	34138390	34138391	three_prime_UTR	4.63678	chr1	34138378	34138379	three_prime_UTR	3.98523	chr1	34138378	34138379	three_prime_UTR	4.16121	chr1	34138391	34138392	three_prime_UTR	4.92223	chr1	34138390	34138391	three_prime_UTR	4.6709	B=M	B=BM	M=BM	HM
Zm00001d028417	chr1	34216331	34216332	three_prime_UTR	14.62	chr1	34216338	34216339	three_prime_UTR	13.1494	chr1	34216325	34216326	three_prime_UTR	7.8712	chr1	34216325	34216326	three_prime_UTR	7.7679	chr1	34216331	34216332	three_prime_UTR	7.3502	chr1	34216314	34216315	three_prime_UTR	10.9673	B>M	B>BM	M=BM	HM
Zm00001d028424	chr1	34546388	34546389	three_prime_UTR	15.1326	chr1	34546360	34546361	three_prime_UTR	15.9211	chr1	34546386	34546387	three_prime_UTR	12.0928	chr1	34546375	34546376	three_prime_UTR	14.3716	chr1	34546389	34546390	three_prime_UTR	12.4337	chr1	34546389	34546390	three_prime_UTR	10.5207	B=M	B=BM	M=BM	HM
Zm00001d028436	chr1	34966492	34966493	three_prime_UTR	4.40288	chr1	34966492	34966493	three_prime_UTR	9.58255	chr1	34966493	34966494	three_prime_UTR	4.18195	chr1	34966491	34966492	three_prime_UTR	4.71467	chr1	34966499	34966500	three_prime_UTR	3.90781	chr1	34966492	34966493	three_prime_UTR	2.401	B=M	B>BM	M=BM	HM
Zm00001d028438	chr1	34979492	34979493	three_prime_UTR	6.45554	chr1	34979465	34979466	three_prime_UTR	12.3772	chr1	34979490	34979491	three_prime_UTR	9.43401	chr1	34979503	34979504	three_prime_UTR	12.604	chr1	34979495	34979496	three_prime_UTR	12.2467	chr1	34979496	34979497	three_prime_UTR	7.81866	B=M	B=BM	M=BM	HM
Zm00001d028450	chr1	35278014	35278015	three_prime_UTR	6.03274	chr1	35278013	35278014	three_prime_UTR	7.48116	chr1	35278035	35278036	end	7.29746	chr1	35278038	35278039	end	6.63451	chr1	35278016	35278017	three_prime_UTR	5.07185	chr1	35278018	35278019	three_prime_UTR	3.73448	B=M	B=BM	M=BM	HM
Zm00001d028463	chr1	35717211	35717212	three_prime_UTR	9.0941	chr1	35717235	35717236	three_prime_UTR	21.5791	chr1	35717203	35717204	end	14.8499	chr1	35717234	35717235	three_prime_UTR	11.2482	chr1	35717216	35717217	three_prime_UTR	7.788	chr1	35717210	35717211	three_prime_UTR	10.4123	B=M	B=BM	M=BM	HM
Zm00001d028464	chr1	35785437	35785438	three_prime_UTR	7.65208	chr1	35785437	35785438	three_prime_UTR	17.3342	chr1	35785442	35785443	three_prime_UTR	11.2326	chr1	35785442	35785443	three_prime_UTR	9.68926	chr1	35785442	35785443	three_prime_UTR	5.55684	chr1	35785449	35785450	three_prime_UTR	7.29166	B=M	B>BM	M>BM	BLP
Zm00001d028475	chr1	36215887	36215888	three_prime_UTR	4.66873	chr1	36215884	36215885	three_prime_UTR	9.97058	chr1	36215894	36215895	three_prime_UTR	9.02763	chr1	36215889	36215890	three_prime_UTR	10.626	chr1	36215902	36215903	three_prime_UTR	6.26374	chr1	36215909	36215910	three_prime_UTR	6.8333	B=M	B=BM	M>BM	HM
Zm00001d028477	chr1	36256527	36256528	end	5.13294	chr1	36256527	36256528	end	4.55518	chr1	36256528	36256529	end	3.45387	chr1	36256526	36256527	end	11.5159	chr1	36256528	36256529	end	3.49207	chr1	36256526	36256527	end	3.99983	B=M	B=BM	M=BM	HM
Zm00001d028481	chr1	36485321	36485322	three_prime_UTR	14.8513	chr1	36485322	36485323	three_prime_UTR	12.7545	chr1	36485324	36485325	three_prime_UTR	14.4037	chr1	36485327	36485328	three_prime_UTR	7.49369	chr1	36485320	36485321	three_prime_UTR	11.2523	chr1	36485322	36485323	three_prime_UTR	8.00085	B=M	B=BM	M=BM	HM
Zm00001d028490	chr1	36843324	36843325	three_prime_UTR	21.1533	chr1	36843176	36843177	three_prime_UTR	16.8111	chr1	36843307	36843308	three_prime_UTR	11.1374	chr1	36843321	36843322	three_prime_UTR	18.543	chr1	36843297	36843298	three_prime_UTR	8.2195	chr1	36843310	36843311	three_prime_UTR	9.37499	B=M	B>BM	M>BM	BLP
Zm00001d028515	chr1	37916856	37916857	end	4.62578	chr1	37916853	37916854	end	6.08284	chr1	37916861	37916862	end	7.19377	chr1	37916860	37916861	end	11.9445	chr1	37916855	37916856	end	8.64704	chr1	37916859	37916860	end	7.82355	B=M	B=BM	M=BM	HM
Zm00001d028528	chr1	38242586	38242587	three_prime_UTR	19.1139	chr1	38242614	38242615	three_prime_UTR	14.4602	chr1	38242584	38242585	three_prime_UTR	12.7662	chr1	38242581	38242582	three_prime_UTR	14.5271	chr1	38242586	38242587	three_prime_UTR	17.9598	chr1	38242559	38242560	three_prime_UTR	13.6306	B=M	B=BM	M=BM	HM
Zm00001d028531	chr1	38342158	38342159	three_prime_UTR	6.68105	chr1	38342151	38342152	three_prime_UTR	7.87467	chr1	38342150	38342151	three_prime_UTR	7.80685	chr1	38342152	38342153	three_prime_UTR	5.74393	chr1	38342157	38342158	three_prime_UTR	6.59552	chr1	38342153	38342154	three_prime_UTR	6.2099	B=M	B=BM	M=BM	HM
Zm00001d028534	chr1	38449981	38449982	three_prime_UTR	4.08283	chr1	38449975	38449976	three_prime_UTR	12.2386	chr1	38449896	38449897	three_prime_UTR	8.97531	chr1	38449942	38449943	three_prime_UTR	7.85084	chr1	38449972	38449973	three_prime_UTR	3.69196	chr1	38449979	38449980	three_prime_UTR	16.4568	B=M	B=BM	M=BM	HM
Zm00001d028535	chr1	38519635	38519636	end	2.86274	chr1	38519629	38519630	end	6.50162	chr1	38519638	38519639	end	4.2797	chr1	38519608	38519609	end	2.79803	chr1	38519634	38519635	end	2.66075	chr1	38519644	38519645	end	4.16898	B=M	B=BM	M=BM	HM
Zm00001d028536	chr1	38521008	38521009	three_prime_UTR	5.68049	chr1	38521007	38521008	three_prime_UTR	5.8939	chr1	38521001	38521002	three_prime_UTR	4.15762	chr1	38521004	38521005	three_prime_UTR	3.65672	chr1	38521009	38521010	three_prime_UTR	2.87002	chr1	38521013	38521014	end	2.84425	B=M	B>BM	M=BM	HM
Zm00001d028539	chr1	38643770	38643771	three_prime_UTR	9.3758	chr1	38643811	38643812	three_prime_UTR	15.57	chr1	38643781	38643782	three_prime_UTR	10.7745	chr1	38643786	38643787	three_prime_UTR	17.9486	chr1	38643778	38643779	three_prime_UTR	10.3433	chr1	38643747	38643748	end	10.4123	B=M	B=BM	M=BM	HM
Zm00001d028542	chr1	38697237	38697238	three_prime_UTR	3.08816	chr1	38697245	38697246	three_prime_UTR	5.08418	chr1	38697221	38697222	three_prime_UTR	3.40548	chr1	38697220	38697221	three_prime_UTR	6.53904	chr1	38697247	38697248	three_prime_UTR	3.01697	chr1	38697221	38697222	three_prime_UTR	3.81336	B=M	B=BM	M=BM	HM
Zm00001d028546	chr1	38914447	38914448	three_prime_UTR	5.04333	chr1	38914465	38914466	three_prime_UTR	6.4565	chr1	38914584	38914585	three_prime_UTR	6.28327	chr1	38914563	38914564	three_prime_UTR	6.65009	chr1	38914409	38914410	three_prime_UTR	5.95532	chr1	38914394	38914395	three_prime_UTR	6.99722	B=M	B=BM	M=BM	HM
Zm00001d028549	chr1	38972877	38972878	end	8.5034	chr1	38972824	38972825	end	6.87214	chr1	38972869	38972870	end	5.11997	chr1	38972870	38972871	end	11.0255	chr1	38972766	38972767	end	3.09311	chr1	38972881	38972882	end	10.1172	B=M	B=BM	M=BM	HM
Zm00001d028550	chr1	38977951	38977952	three_prime_UTR	5.54296	chr1	38977948	38977949	three_prime_UTR	6.61059	chr1	38977951	38977952	three_prime_UTR	4.29852	chr1	38977953	38977954	three_prime_UTR	10.8027	chr1	38977855	38977856	end	3.24282	chr1	38977952	38977953	three_prime_UTR	5.15784	B=M	B=BM	M=BM	HM
Zm00001d028570	chr1	39410656	39410657	three_prime_UTR	8.5624	chr1	39410639	39410640	three_prime_UTR	11.0283	chr1	39410634	39410635	three_prime_UTR	5.93163	chr1	39410638	39410639	three_prime_UTR	12.2786	chr1	39410660	39410661	three_prime_UTR	6.94722	chr1	39410646	39410647	three_prime_UTR	5.46874	B=M	B>BM	M=BM	HM
Zm00001d028575	chr1	39563508	39563509	end	7.32583	chr1	39563508	39563509	end	8.0512	chr1	39563504	39563505	end	6.33625	chr1	39563487	39563488	end	5.8504	chr1	39563505	39563506	end	5.13137	chr1	39563506	39563507	end	6.84786	B=M	B=BM	M=BM	HM
Zm00001d028586	chr1	40097095	40097096	three_prime_UTR	8.28738	chr1	40097094	40097095	three_prime_UTR	8.91724	chr1	40097099	40097100	three_prime_UTR	6.7564	chr1	40097126	40097127	three_prime_UTR	4.56563	chr1	40097092	40097093	three_prime_UTR	6.49805	chr1	40097125	40097126	three_prime_UTR	7.50749	B=M	B=BM	M=BM	HM
Zm00001d028606	chr1	40599091	40599092	three_prime_UTR	6.60914	chr1	40599086	40599087	three_prime_UTR	8.27479	chr1	40599130	40599131	three_prime_UTR	7.49288	chr1	40599132	40599133	three_prime_UTR	9.22785	chr1	40599130	40599131	three_prime_UTR	6.63086	chr1	40599129	40599130	three_prime_UTR	5.18998	B=M	B=BM	M=BM	HM
Zm00001d028608	chr1	40713220	40713221	five_prime_UTR	3.33413	chr1	40713223	40713224	five_prime_UTR	4.18022	chr1	40713220	40713221	five_prime_UTR	2.81921	chr1	40713219	40713220	five_prime_UTR	3.84224	chr1	40713082	40713083	five_prime_UTR	3.44777	chr1	40713117	40713118	five_prime_UTR	3.34404	B=M	B=BM	M=BM	HM
Zm00001d028612	chr1	40787103	40787104	three_prime_UTR	7.91567	chr1	40787102	40787103	three_prime_UTR	8.24677	chr1	40787115	40787116	three_prime_UTR	7.64652	chr1	40786991	40786992	end	6.93258	chr1	40786992	40786993	end	4.02125	chr1	40787081	40787082	three_prime_UTR	6.35136	B=M	B=BM	M=BM	HM
Zm00001d028619	chr1	41021898	41021899	three_prime_UTR	11.3835	chr1	41021896	41021897	three_prime_UTR	15.2418	chr1	41021896	41021897	three_prime_UTR	14.608	chr1	41021897	41021898	three_prime_UTR	19.5453	chr1	41021895	41021896	three_prime_UTR	11.1747	chr1	41021898	41021899	three_prime_UTR	16.2068	B=M	B=BM	M=BM	HM
Zm00001d028641	chr1	41589399	41589400	end	13.9444	chr1	41589400	41589401	end	10.0108	chr1	41589400	41589401	end	12.4305	chr1	41589399	41589400	end	10.3572	chr1	41589398	41589399	end	9.18775	chr1	41589399	41589400	end	9.8971	B=M	B=BM	M=BM	HM
Zm00001d028655	chr1	41899090	41899091	end	5.23545	chr1	41899062	41899063	three_prime_UTR	4.99342	chr1	41899084	41899085	three_prime_UTR	5.53473	chr1	41899090	41899091	end	8.12437	chr1	41899090	41899091	end	5.33794	chr1	41899103	41899104	end	3.52397	B=M	B=BM	M=BM	HM
Zm00001d028656	chr1	42051450	42051451	three_prime_UTR	5.67849	chr1	42051456	42051457	three_prime_UTR	6.09521	chr1	42051443	42051444	three_prime_UTR	4.42319	chr1	42051443	42051444	three_prime_UTR	5.11108	chr1	42051443	42051444	three_prime_UTR	4.48963	chr1	42051443	42051444	three_prime_UTR	4.40006	B=M	B=BM	M=BM	HM
Zm00001d028661	chr1	42128763	42128764	end	7.06914	chr1	42128841	42128842	end	4.0344	chr1	42128783	42128784	end	5.92805	chr1	42128761	42128762	end	7.31369	chr1	42128762	42128763	end	4.85514	chr1	42128835	42128836	end	4.40833	B=M	B=BM	M=BM	HM
Zm00001d028672	chr1	42564090	42564091	three_prime_UTR	7.22395	chr1	42564090	42564091	three_prime_UTR	11.6275	chr1	42564089	42564090	three_prime_UTR	4.30479	chr1	42564019	42564020	three_prime_UTR	10.1344	chr1	42564079	42564080	three_prime_UTR	4.7015	chr1	42564089	42564090	three_prime_UTR	8.69113	B=M	B=BM	M=BM	HM
Zm00001d028687	chr1	43083498	43083499	three_prime_UTR	7.50064	chr1	43083513	43083514	three_prime_UTR	5.52336	chr1	43083496	43083497	three_prime_UTR	9.41623	chr1	43083425	43083426	three_prime_UTR	8.22291	chr1	43083513	43083514	three_prime_UTR	5.28438	chr1	43083497	43083498	three_prime_UTR	4.7029	B=M	B=BM	M>BM	HM
Zm00001d028692	chr1	43332722	43332723	intron	2.37943	chr1	43332705	43332706	intron	3.22196	chr1	43332766	43332767	intron	3.97938	chr1	43332714	43332715	intron	5.93849	chr1	43332764	43332765	intron	3.49217	chr1	43332705	43332706	intron	3.20483	B=M	B=BM	M=BM	HM
Zm00001d028695	chr1	43359173	43359174	three_prime_UTR	7.20861	chr1	43359174	43359175	three_prime_UTR	5.92082	chr1	43359141	43359142	three_prime_UTR	4.40067	chr1	43359066	43359067	end	9.333	chr1	43359147	43359148	three_prime_UTR	7.54909	chr1	43359198	43359199	three_prime_UTR	6.98647	B=M	B=BM	M=BM	HM
Zm00001d028698	chr1	43439688	43439689	intron	20.4359	chr1	43439678	43439679	three_prime_UTR	23.3804	chr1	43439712	43439713	intron	16.7045	chr1	43439712	43439713	intron	8.7537	chr1	43439697	43439698	intron	8.81337	chr1	43439700	43439701	intron	13.6037	B>M	B>BM	M=BM	LP
Zm00001d028699	chr1	43581628	43581629	three_prime_UTR	15.1287	chr1	43581440	43581441	three_prime_UTR	16.06	chr1	43581628	43581629	three_prime_UTR	11.39	chr1	43581632	43581633	three_prime_UTR	11.1921	chr1	43581631	43581632	three_prime_UTR	11.1418	chr1	43581633	43581634	three_prime_UTR	19.2	B=M	B=BM	M=BM	HM
Zm00001d028707	chr1	43830220	43830221	intron	7.87733	chr1	43830179	43830180	intron	5.84953	chr1	43830171	43830172	end	6.23596	chr1	43830237	43830238	intron	4.42661	chr1	43830256	43830257	intron	6.78762	chr1	43830111	43830112	end	5.01176	B=M	B=BM	M=BM	HM
Zm00001d028709	chr1	43904141	43904142	three_prime_UTR	2.4165	chr1	43904140	43904141	three_prime_UTR	2.44573	chr1	43904154	43904155	three_prime_UTR	4.62902	chr1	43904153	43904154	three_prime_UTR	5.13961	chr1	43904144	43904145	three_prime_UTR	3.14438	chr1	43904142	43904143	three_prime_UTR	3.20054	B<M	B=BM	M=BM	HM
Zm00001d028712	chr1	44006579	44006580	three_prime_UTR	11.881	chr1	44006578	44006579	three_prime_UTR	11.1852	chr1	44006567	44006568	three_prime_UTR	7.6669	chr1	44006567	44006568	three_prime_UTR	10.1068	chr1	44006578	44006579	three_prime_UTR	5.68409	chr1	44006577	44006578	three_prime_UTR	7.11436	B=M	B>BM	M=BM	HM
Zm00001d028720	chr1	44244833	44244834	end	2.12407	chr1	44244838	44244839	end	4.25868	chr1	44244677	44244678	three_prime_UTR	5.51226	chr1	44244678	44244679	three_prime_UTR	10.1897	chr1	44244742	44244743	end	4.38602	chr1	44244679	44244680	three_prime_UTR	4.72746	B<M	B=BM	M=BM	HM
Zm00001d028726	chr1	44374079	44374080	three_prime_UTR	8.38215	chr1	44374078	44374079	three_prime_UTR	8.77408	chr1	44374097	44374098	three_prime_UTR	5.54372	chr1	44374097	44374098	three_prime_UTR	12.7798	chr1	44374078	44374079	three_prime_UTR	8.33526	chr1	44374080	44374081	three_prime_UTR	7.7349	B=M	B=BM	M=BM	HM
Zm00001d028728	chr1	44532030	44532031	end	12.296	chr1	44532072	44532073	three_prime_UTR	10.0867	chr1	44532074	44532075	three_prime_UTR	8.27176	chr1	44532029	44532030	end	9.15466	chr1	44532033	44532034	end	7.03175	chr1	44532021	44532022	end	8.8051	B=M	B=BM	M=BM	HM
Zm00001d028733	chr1	44560553	44560554	end	11.2994	chr1	44560554	44560555	end	11.09	chr1	44560556	44560557	end	12.1885	chr1	44560551	44560552	end	4.62973	chr1	44560551	44560552	end	7.84905	chr1	44560552	44560553	end	10.0932	B=M	B=BM	M=BM	HM
Zm00001d028755	chr1	45602464	45602465	three_prime_UTR	6.11386	chr1	45602464	45602465	three_prime_UTR	5.90646	chr1	45602462	45602463	three_prime_UTR	4.44588	chr1	45602462	45602463	three_prime_UTR	6.9209	chr1	45602465	45602466	three_prime_UTR	3.80388	chr1	45602465	45602466	three_prime_UTR	3.32797	B=M	B>BM	M=BM	HM
Zm00001d028762	chr1	45896367	45896368	three_prime_UTR	18.8002	chr1	45896215	45896216	end	15.0161	chr1	45896359	45896360	three_prime_UTR	21.6732	chr1	45896200	45896201	end	4.95585	chr1	45896227	45896228	end	13.9132	chr1	45896199	45896200	end	18.1517	B=M	B=BM	M=BM	HM
Zm00001d028773	chr1	46170083	46170084	end	5.5332	chr1	46170146	46170147	three_prime_UTR	8.21361	chr1	46170094	46170095	end	6.05318	chr1	46170094	46170095	end	9.93974	chr1	46170075	46170076	end	4.48984	chr1	46170076	46170077	end	5.80118	B=M	B=BM	M=BM	HM
Zm00001d028782	chr1	46319417	46319418	end	5.14419	chr1	46319415	46319416	end	5.42143	chr1	46319415	46319416	end	6.94107	chr1	46319412	46319413	end	6.59845	chr1	46319415	46319416	end	5.94493	chr1	46319416	46319417	end	5.00334	B=M	B=BM	M=BM	HM
Zm00001d028786	chr1	46383833	46383834	three_prime_UTR	2.66549	chr1	46383834	46383835	three_prime_UTR	3.15209	chr1	46383845	46383846	three_prime_UTR	2.63628	chr1	46383846	46383847	three_prime_UTR	2.60605	chr1	46383834	46383835	three_prime_UTR	3.24266	chr1	46383821	46383822	end	2.43352	B=M	B=BM	M=BM	HM
Zm00001d028801	chr1	46822968	46822969	three_prime_UTR	6.71343	chr1	46822968	46822969	three_prime_UTR	7.62091	chr1	46822945	46822946	three_prime_UTR	6.69913	chr1	46822969	46822970	three_prime_UTR	11.3944	chr1	46822930	46822931	three_prime_UTR	3.61405	chr1	46822951	46822952	three_prime_UTR	5.06982	B=M	B>BM	M>BM	BLP
Zm00001d028802	chr1	46826661	46826662	three_prime_UTR	12.9622	chr1	46826662	46826663	three_prime_UTR	13.0545	chr1	46826673	46826674	three_prime_UTR	6.601	chr1	46826656	46826657	three_prime_UTR	12.5286	chr1	46826658	46826659	three_prime_UTR	15.2187	chr1	46826669	46826670	three_prime_UTR	11.2203	B=M	B=BM	M=BM	HM
Zm00001d028804	chr1	46898825	46898826	three_prime_UTR	7.20861	chr1	46898831	46898832	three_prime_UTR	9.86205	chr1	46898824	46898825	three_prime_UTR	3.04713	chr1	46898828	46898829	three_prime_UTR	4.55221	chr1	46898836	46898837	three_prime_UTR	2.97247	chr1	46898818	46898819	three_prime_UTR	3.10938	B>M	B>BM	M=BM	LP
Zm00001d028818	chr1	47589431	47589432	three_prime_UTR	8.60739	chr1	47589426	47589427	three_prime_UTR	8.27826	chr1	47589423	47589424	three_prime_UTR	9.52717	chr1	47589436	47589437	three_prime_UTR	9.02069	chr1	47589423	47589424	three_prime_UTR	3.11425	chr1	47589423	47589424	three_prime_UTR	6.8675	B=M	B=BM	M>BM	HM
Zm00001d028827	chr1	47800166	47800167	three_prime_UTR	5.20042	chr1	47800154	47800155	three_prime_UTR	11.2454	chr1	47800141	47800142	three_prime_UTR	9.92668	chr1	47800180	47800181	three_prime_UTR	7.16301	chr1	47800056	47800057	end	5.65422	chr1	47800172	47800173	three_prime_UTR	12.9452	B=M	B=BM	M=BM	HM
Zm00001d028834	chr1	48129046	48129047	end	12.181	chr1	48129032	48129033	end	7.42577	chr1	48129041	48129042	end	8.20799	chr1	48129042	48129043	end	7.59263	chr1	48129045	48129046	end	6.67025	chr1	48129038	48129039	end	6.24387	B=M	B=BM	M=BM	HM
Zm00001d028868	chr1	49088029	49088030	three_prime_UTR	6.49675	chr1	49087974	49087975	three_prime_UTR	8.00904	chr1	49087957	49087958	three_prime_UTR	7.59162	chr1	49087977	49087978	three_prime_UTR	9.16408	chr1	49087996	49087997	three_prime_UTR	5.54491	chr1	49087976	49087977	three_prime_UTR	7.12789	B=M	B=BM	M=BM	HM
Zm00001d028885	chr1	49600386	49600387	intron	7.64665	chr1	49600381	49600382	intron	11.8416	chr1	49600386	49600387	intron	16.9455	chr1	49600389	49600390	intron	9.46619	chr1	49600387	49600388	intron	14.942	chr1	49600387	49600388	intron	14.0664	B=M	B=BM	M=BM	HM
Zm00001d028894	chr1	49990620	49990621	end	7.89219	chr1	49990620	49990621	end	7.08539	chr1	49990622	49990623	end	5.33933	chr1	49990621	49990622	end	5.92208	chr1	49990621	49990622	end	4.67736	chr1	49990626	49990627	end	4.55921	B=M	B>BM	M=BM	HM
Zm00001d028895	chr1	49993063	49993064	three_prime_UTR	9.25279	chr1	49993063	49993064	three_prime_UTR	11.9571	chr1	49993065	49993066	three_prime_UTR	11.5003	chr1	49993093	49993094	three_prime_UTR	8.4864	chr1	49993064	49993065	three_prime_UTR	9.72798	chr1	49993093	49993094	three_prime_UTR	5.33577	B=M	B=BM	M=BM	HM
Zm00001d028896	chr1	50025002	50025003	three_prime_UTR	13.4937	chr1	50024993	50024994	three_prime_UTR	11.2352	chr1	50025019	50025020	three_prime_UTR	8.95995	chr1	50024994	50024995	three_prime_UTR	10.1344	chr1	50024993	50024994	three_prime_UTR	13.0586	chr1	50025015	50025016	three_prime_UTR	10.3136	B=M	B=BM	M=BM	HM
Zm00001d028901	chr1	50191075	50191076	intron	7.60143	chr1	50191004	50191005	intron	2.91376	chr1	50190998	50190999	intron	5.38726	chr1	50190981	50190982	intron	4.88634	chr1	50191025	50191026	intron	2.94892	chr1	50191047	50191048	intron	2.30923	B=M	B=BM	M>BM	HM
Zm00001d028903	chr1	50231559	50231560	three_prime_UTR	11.9784	chr1	50231599	50231600	end	3.86635	chr1	50231559	50231560	three_prime_UTR	12.9144	chr1	50231584	50231585	three_prime_UTR	13.253	chr1	50231559	50231560	three_prime_UTR	10.1251	chr1	50231577	50231578	three_prime_UTR	7.70446	B=M	B=BM	M=BM	HM
Zm00001d028907	chr1	50514158	50514159	end	6.91659	chr1	50514176	50514177	end	17.3701	chr1	50514163	50514164	end	6.69913	chr1	50514153	50514154	end	11.6937	chr1	50514150	50514151	end	6.04886	chr1	50514150	50514151	end	6.31652	B=M	B>BM	M=BM	HM
Zm00001d028910	chr1	50786414	50786415	three_prime_UTR	12.1135	chr1	50786406	50786407	three_prime_UTR	16.8111	chr1	50786403	50786404	three_prime_UTR	23.4753	chr1	50786405	50786406	three_prime_UTR	9.55561	chr1	50786405	50786406	three_prime_UTR	17.4091	chr1	50786406	50786407	three_prime_UTR	12.3271	B=M	B=BM	M=BM	HM
Zm00001d028915	chr1	51160220	51160221	end	5.23545	chr1	51160318	51160319	end	12.0198	chr1	51160335	51160336	three_prime_UTR	7.42496	chr1	51160317	51160318	end	8.08544	chr1	51160326	51160327	end	4.85267	chr1	51160334	51160335	three_prime_UTR	5.53072	B=M	B=BM	M=BM	HM
Zm00001d028918	chr1	51464201	51464202	three_prime_UTR	2.86851	chr1	51464219	51464220	three_prime_UTR	3.80447	chr1	51464161	51464162	three_prime_UTR	4.32023	chr1	51464166	51464167	three_prime_UTR	7.2073	chr1	51464200	51464201	three_prime_UTR	3.88932	chr1	51464182	51464183	three_prime_UTR	3.42893	B=M	B=BM	M=BM	HM
Zm00001d028924	chr1	51727577	51727578	end	3.20027	chr1	51727584	51727585	end	3.93985	chr1	51727550	51727551	end	2.43466	chr1	51727590	51727591	end	3.37454	chr1	51727588	51727589	end	3.24394	chr1	51727561	51727562	end	2.43352	B=M	B=BM	M=BM	HM
Zm00001d028936	chr1	52167816	52167817	three_prime_UTR	8.2307	chr1	52167816	52167817	three_prime_UTR	12.0745	chr1	52167816	52167817	three_prime_UTR	11.5112	chr1	52167814	52167815	three_prime_UTR	12.639	chr1	52167815	52167816	three_prime_UTR	9.98589	chr1	52167815	52167816	three_prime_UTR	9.65486	B=M	B=BM	M=BM	HM
Zm00001d028950	chr1	52645356	52645357	three_prime_UTR	4.6879	chr1	52645363	52645364	three_prime_UTR	5.20247	chr1	52645352	52645353	three_prime_UTR	4.66596	chr1	52645356	52645357	three_prime_UTR	4.7331	chr1	52645349	52645350	three_prime_UTR	3.61686	chr1	52645349	52645350	three_prime_UTR	5.48248	B=M	B=BM	M=BM	HM
Zm00001d028951	chr1	52645859	52645860	three_prime_UTR	8.5891	chr1	52645846	52645847	three_prime_UTR	10.3913	chr1	52645845	52645846	three_prime_UTR	8.92674	chr1	52645870	52645871	three_prime_UTR	8.18497	chr1	52645839	52645840	three_prime_UTR	6.27779	chr1	52645854	52645855	three_prime_UTR	10.8207	B=M	B=BM	M=BM	HM
Zm00001d028952	chr1	52672351	52672352	three_prime_UTR	14.8896	chr1	52672347	52672348	three_prime_UTR	14.1956	chr1	52672351	52672352	three_prime_UTR	9.78094	chr1	52672349	52672350	three_prime_UTR	13.2267	chr1	52672384	52672385	three_prime_UTR	6.16936	chr1	52672372	52672373	three_prime_UTR	9.99232	B=M	B>BM	M=BM	HM
Zm00001d028955	chr1	52853227	52853228	three_prime_UTR	13.5742	chr1	52853240	52853241	three_prime_UTR	10.0108	chr1	52853238	52853239	three_prime_UTR	7.32683	chr1	52853274	52853275	three_prime_UTR	11.562	chr1	52853245	52853246	three_prime_UTR	5.00958	chr1	52853278	52853279	three_prime_UTR	6.70717	B=M	B>BM	M=BM	HM
Zm00001d028958	chr1	52873305	52873306	end	8.17356	chr1	52873300	52873301	end	12.5976	chr1	52873307	52873308	end	3.93775	chr1	52873306	52873307	end	6.72405	chr1	52873312	52873313	end	6.06201	chr1	52873314	52873315	end	5.01326	B>M	B>BM	M=BM	HM
Zm00001d028960	chr1	52938696	52938697	three_prime_UTR	12.8267	chr1	52938726	52938727	three_prime_UTR	16.077	chr1	52938726	52938727	three_prime_UTR	12.1133	chr1	52938724	52938725	three_prime_UTR	11.1837	chr1	52938724	52938725	three_prime_UTR	8.35633	chr1	52938731	52938732	three_prime_UTR	7.48019	B=M	B>BM	M=BM	HM
Zm00001d028963	chr1	53144769	53144770	three_prime_UTR	5.68049	chr1	53144768	53144769	three_prime_UTR	4.83542	chr1	53144759	53144760	three_prime_UTR	3.64527	chr1	53144771	53144772	three_prime_UTR	9.63365	chr1	53144767	53144768	three_prime_UTR	5.64103	chr1	53144771	53144772	three_prime_UTR	4.90689	B=M	B=BM	M=BM	HM
Zm00001d028981	chr1	53456238	53456239	three_prime_UTR	14.4862	chr1	53456238	53456239	three_prime_UTR	13.9815	chr1	53456240	53456241	three_prime_UTR	8.39273	chr1	53456246	53456247	three_prime_UTR	7.96301	chr1	53456245	53456246	three_prime_UTR	9.52601	chr1	53456238	53456239	three_prime_UTR	8.70176	B>M	B>BM	M=BM	HM
Zm00001d028989	chr1	53772026	53772027	three_prime_UTR	7.55064	chr1	53772088	53772089	end	6.37268	chr1	53772073	53772074	three_prime_UTR	5.42597	chr1	53772085	53772086	end	4.25955	chr1	53772065	53772066	three_prime_UTR	5.09701	chr1	53772017	53772018	three_prime_UTR	6.3545	B=M	B=BM	M=BM	HM
Zm00001d029004	chr1	54480396	54480397	three_prime_UTR	17.6195	chr1	54480393	54480394	three_prime_UTR	12.2386	chr1	54480395	54480396	three_prime_UTR	11.4627	chr1	54480395	54480396	three_prime_UTR	17.1384	chr1	54480396	54480397	three_prime_UTR	18.5414	chr1	54480386	54480387	intron	22.551	B=M	B=BM	M=BM	HM
Zm00001d029020	chr1	55059886	55059887	three_prime_UTR	8.27785	chr1	55059883	55059884	three_prime_UTR	5.11822	chr1	55059886	55059887	three_prime_UTR	9.11856	chr1	55059887	55059888	three_prime_UTR	6.82544	chr1	55059883	55059884	three_prime_UTR	8.64704	chr1	55059890	55059891	three_prime_UTR	6.61868	B=M	B=BM	M=BM	HM
Zm00001d029027	chr1	55244408	55244409	end	3.7834	chr1	55244408	55244409	end	3.20113	chr1	55244406	55244407	end	3.59688	chr1	55244414	55244415	end	5.47106	chr1	55244414	55244415	end	2.53773	chr1	55244406	55244407	end	2.57575	B=M	B=BM	M=BM	HM
Zm00001d029034	chr1	55483934	55483935	three_prime_UTR	16.8814	chr1	55483871	55483872	three_prime_UTR	13.5892	chr1	55483836	55483837	three_prime_UTR	16.7045	chr1	55483835	55483836	three_prime_UTR	9.021	chr1	55483917	55483918	three_prime_UTR	11.1747	chr1	55483922	55483923	three_prime_UTR	13.2845	B=M	B=BM	M=BM	HM
Zm00001d029036	chr1	55560990	55560991	three_prime_UTR	7.16839	chr1	55560950	55560951	three_prime_UTR	8.3639	chr1	55560950	55560951	three_prime_UTR	8.8528	chr1	55560993	55560994	three_prime_UTR	5.19397	chr1	55560949	55560950	three_prime_UTR	3.44671	chr1	55560958	55560959	three_prime_UTR	3.38187	B=M	B>BM	M>BM	BLP
Zm00001d029039	chr1	55700336	55700337	three_prime_UTR	7.54779	chr1	55700341	55700342	three_prime_UTR	6.214	chr1	55700370	55700371	three_prime_UTR	6.83892	chr1	55700370	55700371	three_prime_UTR	4.5105	chr1	55700369	55700370	three_prime_UTR	5.06543	chr1	55700370	55700371	three_prime_UTR	3.57992	B=M	B=BM	M=BM	HM
Zm00001d029044	chr1	55935851	55935852	three_prime_UTR	17.9505	chr1	55935855	55935856	three_prime_UTR	14.9623	chr1	55935788	55935789	three_prime_UTR	9.92611	chr1	55935792	55935793	three_prime_UTR	7.85163	chr1	55935791	55935792	three_prime_UTR	5.91084	chr1	55935853	55935854	three_prime_UTR	10.1728	B>M	B>BM	M=BM	LP
Zm00001d029046	chr1	56037267	56037268	end	5.03376	chr1	56037268	56037269	end	8.44145	chr1	56037278	56037279	end	8.23412	chr1	56037277	56037278	end	2.76394	chr1	56037257	56037258	end	5.96279	chr1	56037257	56037258	end	3.71869	B=M	B=BM	M=BM	HM
Zm00001d029046	chr1	56037623	56037624	three_prime_UTR	8.09818	chr1	56037607	56037608	three_prime_UTR	11.1762	chr1	56037632	56037633	three_prime_UTR	11.7344	chr1	56037632	56037633	three_prime_UTR	11.4929	chr1	56037607	56037608	three_prime_UTR	8.61865	chr1	56037618	56037619	three_prime_UTR	8.44711	B=M	B=BM	M=BM	HM
Zm00001d029048	chr1	56103979	56103980	three_prime_UTR	10.2866	chr1	56103980	56103981	three_prime_UTR	10.8061	chr1	56103971	56103972	three_prime_UTR	9.90705	chr1	56103977	56103978	three_prime_UTR	9.78705	chr1	56103977	56103978	three_prime_UTR	7.77864	chr1	56103977	56103978	three_prime_UTR	9.06622	B=M	B=BM	M=BM	HM
Zm00001d029055	chr1	56383529	56383530	three_prime_UTR	6.00718	chr1	56383527	56383528	three_prime_UTR	9.74922	chr1	56383715	56383716	three_prime_UTR	10.7946	chr1	56383536	56383537	three_prime_UTR	5.93019	chr1	56383528	56383529	three_prime_UTR	7.37229	chr1	56383523	56383524	three_prime_UTR	7.43738	B=M	B=BM	M=BM	HM
Zm00001d029056	chr1	56700007	56700008	three_prime_UTR	9.3988	chr1	56700008	56700009	three_prime_UTR	15.2366	chr1	56700008	56700009	three_prime_UTR	7.29746	chr1	56700008	56700009	three_prime_UTR	6.72997	chr1	56699977	56699978	three_prime_UTR	4.40668	chr1	56699994	56699995	three_prime_UTR	6.11096	B>M	B>BM	M=BM	LP
Zm00001d029065	chr1	56921182	56921183	three_prime_UTR	7.22395	chr1	56921186	56921187	three_prime_UTR	12.4122	chr1	56921141	56921142	end	4.76358	chr1	56921143	56921144	end	2.50573	chr1	56921180	56921181	three_prime_UTR	5.42529	chr1	56921182	56921183	three_prime_UTR	9.07586	B>M	B=BM	M=BM	HM
Zm00001d029066	chr1	56982513	56982514	end	8.65277	chr1	56982512	56982513	end	5.60027	chr1	56982503	56982504	end	4.44636	chr1	56982513	56982514	end	4.34288	chr1	56982513	56982514	end	5.04471	chr1	56982503	56982504	end	13.0205	B=M	B=BM	M=BM	HM
Zm00001d029077	chr1	57266114	57266115	end	14.0672	chr1	57266104	57266105	end	9.86205	chr1	57266123	57266124	end	8.59703	chr1	57266116	57266117	end	8.60322	chr1	57266111	57266112	end	4.55034	chr1	57266104	57266105	end	10.2726	B=M	B=BM	M=BM	HM
Zm00001d029084	chr1	57452359	57452360	three_prime_UTR	7.34563	chr1	57452353	57452354	three_prime_UTR	11.8237	chr1	57452357	57452358	three_prime_UTR	5.29653	chr1	57452345	57452346	three_prime_UTR	13.4757	chr1	57452357	57452358	three_prime_UTR	7.08813	chr1	57452367	57452368	three_prime_UTR	4.93685	B=M	B=BM	M=BM	HM
Zm00001d029087	chr1	57457730	57457731	three_prime_UTR	8.2222	chr1	57457660	57457661	three_prime_UTR	11.0386	chr1	57457668	57457669	three_prime_UTR	8.48693	chr1	57457683	57457684	three_prime_UTR	8.81084	chr1	57457740	57457741	three_prime_UTR	4.32376	chr1	57457619	57457620	three_prime_UTR	4.58796	B=M	B>BM	M>BM	BLP
Zm00001d029095	chr1	57697036	57697037	three_prime_UTR	15.4213	chr1	57697047	57697048	three_prime_UTR	6.83625	chr1	57697029	57697030	three_prime_UTR	16.9455	chr1	57697037	57697038	three_prime_UTR	13.0302	chr1	57697047	57697048	three_prime_UTR	7.2693	chr1	57696738	57696739	three_prime_UTR	12.664	B=M	B=BM	M=BM	HM
Zm00001d029104	chr1	58182129	58182130	three_prime_UTR	14.3712	chr1	58182122	58182123	three_prime_UTR	10.5339	chr1	58182128	58182129	three_prime_UTR	8.31745	chr1	58182141	58182142	three_prime_UTR	14.8986	chr1	58182128	58182129	three_prime_UTR	13.636	chr1	58182132	58182133	three_prime_UTR	7.20943	B=M	B=BM	M=BM	HM
Zm00001d029105	chr1	58201484	58201485	three_prime_UTR	7.24312	chr1	58201468	58201469	three_prime_UTR	4.16285	chr1	58201477	58201478	three_prime_UTR	3.85611	chr1	58201546	58201547	three_prime_UTR	4.46496	chr1	58201487	58201488	three_prime_UTR	3.37567	chr1	58201540	58201541	three_prime_UTR	3.83187	B=M	B=BM	M=BM	HM
Zm00001d029106	chr1	58277886	58277887	end	5.3576	chr1	58277931	58277932	end	11.896	chr1	58277918	58277919	end	10.9297	chr1	58277930	58277931	end	8.77029	chr1	58277926	58277927	end	5.17165	chr1	58277920	58277921	end	4.00267	B=M	B=BM	M>BM	HM
Zm00001d029120	chr1	58742794	58742795	three_prime_UTR	3.97701	chr1	58742789	58742790	three_prime_UTR	8.92867	chr1	58742791	58742792	three_prime_UTR	5.99839	chr1	58742790	58742791	three_prime_UTR	7.40613	chr1	58742775	58742776	three_prime_UTR	3.5198	chr1	58742789	58742790	three_prime_UTR	5.35493	B=M	B=BM	M=BM	HM
Zm00001d029121	chr1	58944976	58944977	three_prime_UTR	11.0297	chr1	58944976	58944977	three_prime_UTR	7.08883	chr1	58944973	58944974	three_prime_UTR	8.27176	chr1	58944969	58944970	three_prime_UTR	11.7155	chr1	58944977	58944978	three_prime_UTR	4.87357	chr1	58944974	58944975	three_prime_UTR	7.26761	B=M	B=BM	M=BM	HM
Zm00001d029129	chr1	59421012	59421013	three_prime_UTR	14.9346	chr1	59421010	59421011	three_prime_UTR	10.8429	chr1	59421009	59421010	three_prime_UTR	18.7175	chr1	59421044	59421045	three_prime_UTR	22.6474	chr1	59421016	59421017	three_prime_UTR	14.3174	chr1	59421044	59421045	three_prime_UTR	11.8484	B<M	B=BM	M>BM	HM
Zm00001d029133	chr1	59785663	59785664	end	10.3109	chr1	59785692	59785693	end	7.31191	chr1	59785675	59785676	end	19.1048	chr1	59785692	59785693	end	11.5263	chr1	59785692	59785693	end	8.68047	chr1	59785680	59785681	end	17.6776	B<M	B=BM	M=BM	HM
Zm00001d029139	chr1	60187730	60187731	end	18.3866	chr1	60187754	60187755	end	16.1931	chr1	60187634	60187635	end	11.7503	chr1	60187781	60187782	end	10.1897	chr1	60187735	60187736	end	22.1169	chr1	60187758	60187759	end	12.417	B>M	B=BM	M=BM	HM
Zm00001d029149	chr1	60535151	60535152	three_prime_UTR	7.44349	chr1	60535175	60535176	three_prime_UTR	5.3572	chr1	60535118	60535119	three_prime_UTR	7.18301	chr1	60535116	60535117	three_prime_UTR	4.30161	chr1	60535141	60535142	three_prime_UTR	5.155	chr1	60535141	60535142	three_prime_UTR	8.91908	B=M	B=BM	M=BM	HM
Zm00001d029165	chr1	60879813	60879814	end	7.9375	chr1	60879827	60879828	end	8.5315	chr1	60879830	60879831	end	6.38395	chr1	60879830	60879831	end	5.14511	chr1	60879814	60879815	end	5.39009	chr1	60879814	60879815	end	6.22633	B=M	B=BM	M=BM	HM
Zm00001d029170	chr1	60934236	60934237	end	7.49287	chr1	60934215	60934216	end	6.09904	chr1	60934269	60934270	three_prime_UTR	6.98639	chr1	60934262	60934263	three_prime_UTR	7.072	chr1	60934229	60934230	end	4.68727	chr1	60934213	60934214	end	3.87386	B=M	B=BM	M>BM	HM
Zm00001d029173	chr1	60950823	60950824	end	3.92367	chr1	60950806	60950807	end	3.68566	chr1	60950811	60950812	end	4.02633	chr1	60950824	60950825	end	4.25427	chr1	60950808	60950809	end	2.95491	chr1	60950821	60950822	end	2.82779	B=M	B=BM	M=BM	HM
Zm00001d029188	chr1	61570318	61570319	three_prime_UTR	11.0859	chr1	61570313	61570314	three_prime_UTR	18.1179	chr1	61570308	61570309	three_prime_UTR	12.4762	chr1	61570308	61570309	three_prime_UTR	7.46142	chr1	61570308	61570309	three_prime_UTR	7.84905	chr1	61570310	61570311	three_prime_UTR	6.94829	B=M	B>BM	M=BM	HM
Zm00001d029191	chr1	61642626	61642627	three_prime_UTR	20.6084	chr1	61642610	61642611	three_prime_UTR	16.1931	chr1	61642575	61642576	three_prime_UTR	19.7197	chr1	61642633	61642634	three_prime_UTR	22.1487	chr1	61642628	61642629	three_prime_UTR	27.4043	chr1	61642639	61642640	three_prime_UTR	14.8105	B=M	B=BM	M=BM	HM
Zm00001d029196	chr1	61784027	61784028	three_prime_UTR	17.3993	chr1	61784024	61784025	three_prime_UTR	17.0253	chr1	61784025	61784026	three_prime_UTR	13.8243	chr1	61784018	61784019	three_prime_UTR	13.3055	chr1	61784021	61784022	three_prime_UTR	13.5527	chr1	61784024	61784025	three_prime_UTR	8.34919	B=M	B>BM	M=BM	HM
Zm00001d029197	chr1	61901148	61901149	three_prime_UTR	11.6518	chr1	61901151	61901152	three_prime_UTR	7.10498	chr1	61901148	61901149	three_prime_UTR	8.59703	chr1	61901152	61901153	three_prime_UTR	10.1344	chr1	61901150	61901151	three_prime_UTR	5.2548	chr1	61901147	61901148	three_prime_UTR	9.488	B=M	B=BM	M=BM	HM
Zm00001d029198	chr1	61904282	61904283	three_prime_UTR	9.58081	chr1	61904282	61904283	three_prime_UTR	8.96456	chr1	61904285	61904286	three_prime_UTR	18.9126	chr1	61904274	61904275	three_prime_UTR	14.0124	chr1	61904267	61904268	three_prime_UTR	13.3589	chr1	61904288	61904289	three_prime_UTR	11.4197	B<M	B=BM	M=BM	HM
Zm00001d029200	chr1	62026656	62026657	end	5.87108	chr1	62026621	62026622	end	5.04376	chr1	62026633	62026634	end	5.3719	chr1	62026619	62026620	end	4.68571	chr1	62026622	62026623	end	6.85286	chr1	62026641	62026642	end	9.01595	B=M	B=BM	M=BM	HM
Zm00001d029201	chr1	62065660	62065661	end	4.0678	chr1	62065666	62065667	end	4.85666	chr1	62065666	62065667	end	4.25855	chr1	62065660	62065661	end	4.31002	chr1	62065661	62065662	end	3.66936	chr1	62065665	62065666	end	3.76997	B=M	B=BM	M=BM	HM
Zm00001d029208	chr1	62427171	62427172	three_prime_UTR	7.83234	chr1	62427157	62427158	three_prime_UTR	11.4314	chr1	62427163	62427164	three_prime_UTR	10.7745	chr1	62427164	62427165	three_prime_UTR	8.26909	chr1	62427171	62427172	three_prime_UTR	23.2709	chr1	62427158	62427159	three_prime_UTR	8.94289	B=M	B=BM	M=BM	HM
Zm00001d029223	chr1	63025665	63025666	three_prime_UTR	13.4745	chr1	63025655	63025656	three_prime_UTR	22.8627	chr1	63025626	63025627	three_prime_UTR	10.2987	chr1	63025633	63025634	three_prime_UTR	12.1453	chr1	63025676	63025677	three_prime_UTR	10.8506	chr1	63025660	63025661	three_prime_UTR	23.2317	B=M	B=BM	M=BM	HM
Zm00001d029227	chr1	63132135	63132136	three_prime_UTR	12.3611	chr1	63132135	63132136	three_prime_UTR	11.5827	chr1	63132137	63132138	three_prime_UTR	13.1283	chr1	63132135	63132136	three_prime_UTR	7.96301	chr1	63132135	63132136	three_prime_UTR	9.91886	chr1	63132160	63132161	three_prime_UTR	5.80118	B=M	B=BM	M=BM	HM
Zm00001d029238	chr1	63327851	63327852	three_prime_UTR	3.13805	chr1	63327807	63327808	end	3.8877	chr1	63327867	63327868	three_prime_UTR	3.87145	chr1	63327897	63327898	three_prime_UTR	4.62314	chr1	63327887	63327888	three_prime_UTR	4.16599	chr1	63327814	63327815	end	3.50479	B=M	B=BM	M=BM	HM
Zm00001d029249	chr1	63752581	63752582	three_prime_UTR	18.7516	chr1	63752547	63752548	three_prime_UTR	20.1164	chr1	63752549	63752550	three_prime_UTR	8.23412	chr1	63752552	63752553	three_prime_UTR	9.68894	chr1	63752549	63752550	three_prime_UTR	23.7306	chr1	63752552	63752553	three_prime_UTR	12.417	B>M	B=BM	M<BM	HM
Zm00001d029251	chr1	63834441	63834442	three_prime_UTR	11.2843	chr1	63834433	63834434	three_prime_UTR	18.9394	chr1	63834523	63834524	three_prime_UTR	20.1679	chr1	63834520	63834521	three_prime_UTR	17.2065	chr1	63834498	63834499	three_prime_UTR	5.841	chr1	63834524	63834525	three_prime_UTR	7.20943	B=M	B>BM	M>BM	BLP
Zm00001d029256	chr1	63872743	63872744	three_prime_UTR	6.70554	chr1	63872739	63872740	three_prime_UTR	7.56191	chr1	63872778	63872779	three_prime_UTR	5.65608	chr1	63872723	63872724	three_prime_UTR	9.7683	chr1	63872772	63872773	three_prime_UTR	4.6009	chr1	63872772	63872773	three_prime_UTR	11.2546	B=M	B=BM	M=BM	HM
Zm00001d029264	chr1	64216349	64216350	three_prime_UTR	9.3988	chr1	64216358	64216359	three_prime_UTR	8.36043	chr1	64216350	64216351	three_prime_UTR	14.608	chr1	64216350	64216351	three_prime_UTR	9.10442	chr1	64216350	64216351	three_prime_UTR	11.5073	chr1	64216347	64216348	three_prime_UTR	10.4056	B=M	B=BM	M=BM	HM
Zm00001d029272	chr1	64476244	64476245	intron	15.178	chr1	64476241	64476242	intron	12.0198	chr1	64476241	64476242	intron	7.71222	chr1	64476240	64476241	intron	9.93974	chr1	64476243	64476244	intron	4.80961	chr1	64476243	64476244	intron	9.26101	B>M	B>BM	M=BM	LP
Zm00001d029272	chr1	64479615	64479616	three_prime_UTR	7.63397	chr1	64479627	64479628	three_prime_UTR	3.96635	chr1	64479629	64479630	three_prime_UTR	6.94107	chr1	64479627	64479628	three_prime_UTR	4.21808	chr1	64479614	64479615	three_prime_UTR	5.25014	chr1	64479618	64479619	three_prime_UTR	6.8069	B=M	B=BM	M=BM	HM
Zm00001d029281	chr1	64728772	64728773	three_prime_UTR	16.5272	chr1	64728774	64728775	three_prime_UTR	12.8878	chr1	64728800	64728801	three_prime_UTR	10.6537	chr1	64728798	64728799	three_prime_UTR	4.76074	chr1	64728781	64728782	three_prime_UTR	14.3069	chr1	64728794	64728795	three_prime_UTR	10.2726	B>M	B=BM	M=BM	HM
Zm00001d029285	chr1	64846849	64846850	three_prime_UTR	22.5595	chr1	64846848	64846849	three_prime_UTR	12.3647	chr1	64846716	64846717	end	4.40067	chr1	64846709	64846710	end	4.47685	chr1	64846850	64846851	three_prime_UTR	12.2503	chr1	64846850	64846851	three_prime_UTR	14.7937	B>M	B=BM	M<BM	HM
Zm00001d029324	chr1	65941609	65941610	end	2.60407	chr1	65941534	65941535	end	4.51452	chr1	65941617	65941618	end	3.57896	chr1	65941560	65941561	end	7.09861	chr1	65941556	65941557	end	2.98139	chr1	65941614	65941615	end	2.19417	B=M	B=BM	M>BM	HM
Zm00001d029325	chr1	65991074	65991075	three_prime_UTR	5.62715	chr1	65991060	65991061	three_prime_UTR	4.58485	chr1	65991073	65991074	three_prime_UTR	4.81789	chr1	65991080	65991081	three_prime_UTR	4.17637	chr1	65991176	65991177	three_prime_UTR	2.93779	chr1	65991057	65991058	three_prime_UTR	3.7525	B=M	B=BM	M=BM	HM
Zm00001d029328	chr1	66122832	66122833	three_prime_UTR	6.71343	chr1	66122832	66122833	three_prime_UTR	11.8237	chr1	66122835	66122836	three_prime_UTR	4.46608	chr1	66122835	66122836	three_prime_UTR	6.06171	chr1	66122833	66122834	three_prime_UTR	4.04215	chr1	66122834	66122835	three_prime_UTR	4.10905	B=M	B>BM	M=BM	HM
Zm00001d029329	chr1	66248551	66248552	three_prime_UTR	12.5011	chr1	66248538	66248539	three_prime_UTR	8.09657	chr1	66248537	66248538	three_prime_UTR	7.86372	chr1	66248549	66248550	three_prime_UTR	7.43377	chr1	66248551	66248552	three_prime_UTR	8.46741	chr1	66248549	66248550	three_prime_UTR	8.40684	B=M	B=BM	M=BM	HM
Zm00001d029343	chr1	66654803	66654804	three_prime_UTR	9.0941	chr1	66654797	66654798	three_prime_UTR	18.2165	chr1	66654828	66654829	three_prime_UTR	6.58729	chr1	66654821	66654822	three_prime_UTR	6.26432	chr1	66654814	66654815	three_prime_UTR	7.18392	chr1	66654802	66654803	three_prime_UTR	11.8187	B>M	B=BM	M=BM	HM
Zm00001d029352	chr1	67038692	67038693	three_prime_UTR	14.8869	chr1	67038692	67038693	three_prime_UTR	9.66588	chr1	67038690	67038691	three_prime_UTR	12.2108	chr1	67038690	67038691	three_prime_UTR	17.1384	chr1	67038745	67038746	three_prime_UTR	5.21744	chr1	67038692	67038693	three_prime_UTR	13.0387	B=M	B=BM	M=BM	HM
Zm00001d029361	chr1	67436078	67436079	three_prime_UTR	7.40492	chr1	67436079	67436080	three_prime_UTR	9.59916	chr1	67436078	67436079	three_prime_UTR	7.83221	chr1	67436079	67436080	three_prime_UTR	8.45942	chr1	67436090	67436091	three_prime_UTR	7.01201	chr1	67436077	67436078	three_prime_UTR	6.50771	B=M	B=BM	M=BM	HM
Zm00001d029375	chr1	68097924	68097925	CDS	6.49389	chr1	68097881	68097882	CDS	3.59848	chr1	68098071	68098072	CDS	6.45718	chr1	68098022	68098023	CDS	7.58347	chr1	68097904	68097905	CDS	3.01887	chr1	68097935	68097936	CDS	3.55304	B=M	B=BM	M>BM	HM
Zm00001d029375	chr1	68098586	68098587	three_prime_UTR	13.0015	chr1	68098587	68098588	three_prime_UTR	13.3596	chr1	68098586	68098587	three_prime_UTR	10.011	chr1	68098585	68098586	three_prime_UTR	13.1207	chr1	68098585	68098586	three_prime_UTR	13.3111	chr1	68098592	68098593	three_prime_UTR	11.6889	B=M	B=BM	M=BM	HM
Zm00001d029378	chr1	68246871	68246872	CDS	4.30369	chr1	68246911	68246912	CDS	3.95405	chr1	68246911	68246912	CDS	5.13564	chr1	68246927	68246928	CDS	6.09726	chr1	68246923	68246924	CDS	4.52338	chr1	68246864	68246865	CDS	6.26357	B=M	B=BM	M=BM	HM
Zm00001d029378	chr1	68250676	68250677	three_prime_UTR	4.59664	chr1	68250649	68250650	three_prime_UTR	4.34253	chr1	68250653	68250654	three_prime_UTR	3.65961	chr1	68250579	68250580	three_prime_UTR	4.28759	chr1	68250649	68250650	three_prime_UTR	8.51655	chr1	68250651	68250652	three_prime_UTR	5.01176	B=M	B=BM	M=BM	HM
Zm00001d029380	chr1	68392540	68392541	end	16.1964	chr1	68392496	68392497	end	23.2275	chr1	68392532	68392533	end	13.5649	chr1	68392519	68392520	end	16.4325	chr1	68392544	68392545	end	14.1903	chr1	68392532	68392533	end	24.835	B=M	B=BM	M=BM	HM
Zm00001d029392	chr1	68675891	68675892	three_prime_UTR	10.1289	chr1	68675892	68675893	three_prime_UTR	11.3421	chr1	68675893	68675894	three_prime_UTR	11.0874	chr1	68675888	68675889	three_prime_UTR	15.926	chr1	68675893	68675894	three_prime_UTR	12.3387	chr1	68675892	68675893	three_prime_UTR	6.40292	B=M	B=BM	M=BM	HM
Zm00001d029393	chr1	68683254	68683255	three_prime_UTR	15.8157	chr1	68683248	68683249	three_prime_UTR	13.9815	chr1	68683247	68683248	three_prime_UTR	7.40115	chr1	68683247	68683248	three_prime_UTR	9.82291	chr1	68683240	68683241	three_prime_UTR	5.60851	chr1	68683229	68683230	three_prime_UTR	4.04802	B>M	B>BM	M>BM	BLP
Zm00001d029408	chr1	69299063	69299064	three_prime_UTR	6.17384	chr1	69299065	69299066	three_prime_UTR	9.2155	chr1	69299062	69299063	three_prime_UTR	6.60757	chr1	69299128	69299129	three_prime_UTR	9.16408	chr1	69299072	69299073	three_prime_UTR	10.807	chr1	69299065	69299066	three_prime_UTR	11.4106	B=M	B=BM	M=BM	HM
Zm00001d029416	chr1	69624733	69624734	three_prime_UTR	10.8359	chr1	69624724	69624725	three_prime_UTR	6.6443	chr1	69624733	69624734	three_prime_UTR	12.0024	chr1	69624711	69624712	three_prime_UTR	13.9648	chr1	69624726	69624727	three_prime_UTR	11.0084	chr1	69624721	69624722	three_prime_UTR	14.3527	B=M	B=BM	M=BM	HM
Zm00001d029422	chr1	69845972	69845973	CDS	4.94042	chr1	69846099	69846100	CDS	4.17824	chr1	69846000	69846001	CDS	5.11997	chr1	69845935	69845936	CDS	7.70929	chr1	69845970	69845971	CDS	2.30854	chr1	69846101	69846102	CDS	3.63034	B=M	B=BM	M>BM	HM
Zm00001d029422	chr1	69855704	69855705	three_prime_UTR	7.81461	chr1	69855750	69855751	three_prime_UTR	10.9112	chr1	69855757	69855758	three_prime_UTR	10.1914	chr1	69855736	69855737	three_prime_UTR	10.1561	chr1	69855812	69855813	three_prime_UTR	7.90988	chr1	69855812	69855813	three_prime_UTR	7.81237	B=M	B=BM	M=BM	HM
Zm00001d029424	chr1	69909474	69909475	three_prime_UTR	9.26077	chr1	69909491	69909492	three_prime_UTR	6.61059	chr1	69909472	69909473	three_prime_UTR	7.39537	chr1	69909512	69909513	three_prime_UTR	8.89987	chr1	69909514	69909515	three_prime_UTR	8.19554	chr1	69909501	69909502	three_prime_UTR	8.81666	B=M	B=BM	M=BM	HM
Zm00001d029426	chr1	70066633	70066634	start	7.87733	chr1	70066632	70066633	start	5.15411	chr1	70066633	70066634	start	2.71298	chr1	70066588	70066589	start	7.46142	chr1	70066633	70066634	start	4.65627	chr1	70066629	70066630	start	4.16898	B=M	B=BM	M=BM	HM
Zm00001d029443	chr1	70817977	70817978	end	4.73183	chr1	70817963	70817964	end	10.7954	chr1	70817981	70817982	end	5.1265	chr1	70817971	70817972	end	10.8027	chr1	70817976	70817977	end	4.63772	chr1	70817977	70817978	end	5.34138	B=M	B=BM	M=BM	HM
Zm00001d029455	chr1	71523790	71523791	end	9.3988	chr1	71523788	71523789	end	9.19022	chr1	71523789	71523790	end	26.9928	chr1	71523790	71523791	end	22.5525	chr1	71523797	71523798	end	11.0084	chr1	71523794	71523795	end	11.3364	B<M	B=BM	M>BM	LP
Zm00001d029473	chr1	72300171	72300172	three_prime_UTR	7.91567	chr1	72300168	72300169	three_prime_UTR	8.09657	chr1	72300171	72300172	three_prime_UTR	10.011	chr1	72300174	72300175	three_prime_UTR	15.2017	chr1	72300170	72300171	three_prime_UTR	10.9161	chr1	72300172	72300173	three_prime_UTR	12.9163	B=M	B=BM	M=BM	HM
Zm00001d029482	chr1	72598475	72598476	three_prime_UTR	5.42947	chr1	72598477	72598478	three_prime_UTR	4.18128	chr1	72598477	72598478	three_prime_UTR	2.76494	chr1	72598478	72598479	three_prime_UTR	3.05155	chr1	72598470	72598471	three_prime_UTR	3.37831	chr1	72598482	72598483	three_prime_UTR	3.51286	B=M	B=BM	M=BM	HM
Zm00001d029483	chr1	72605825	72605826	end	11.881	chr1	72605821	72605822	end	16.3355	chr1	72605827	72605828	end	15.5441	chr1	72605828	72605829	end	6.80758	chr1	72605824	72605825	end	6.59109	chr1	72605827	72605828	end	4.23574	B=M	B>BM	M>BM	BLP
Zm00001d029487	chr1	72835820	72835821	end	11.1925	chr1	72835821	72835822	end	12.3083	chr1	72835828	72835829	end	4.55497	chr1	72835826	72835827	end	10.4989	chr1	72835817	72835818	end	7.35757	chr1	72835830	72835831	end	4.98679	B=M	B>BM	M=BM	HM
Zm00001d029490	chr1	72890074	72890075	end	7.22395	chr1	72890029	72890030	end	12.6083	chr1	72890033	72890034	end	13.4964	chr1	72890062	72890063	end	5.72166	chr1	72890060	72890061	end	6.41878	chr1	72890021	72890022	end	11.7438	B=M	B=BM	M=BM	HM
Zm00001d029498	chr1	73369481	73369482	three_prime_UTR	6.45155	chr1	73369481	73369482	three_prime_UTR	9.33455	chr1	73369477	73369478	three_prime_UTR	6.83892	chr1	73369498	73369499	three_prime_UTR	7.5175	chr1	73369479	73369480	three_prime_UTR	5.90326	chr1	73369479	73369480	three_prime_UTR	3.68016	B=M	B=BM	M=BM	HM
Zm00001d029502	chr1	73454455	73454456	end	6.60432	chr1	73454461	73454462	end	6.10801	chr1	73454460	73454461	end	6.24033	chr1	73454456	73454457	end	3.69911	chr1	73454461	73454462	end	3.95977	chr1	73454438	73454439	end	2.86734	B=M	B>BM	M=BM	HM
Zm00001d029534	chr1	75283389	75283390	three_prime_UTR	13.9612	chr1	75283451	75283452	end	5.41127	chr1	75283445	75283446	end	7.60346	chr1	75283432	75283433	three_prime_UTR	17.5406	chr1	75283389	75283390	three_prime_UTR	10.5096	chr1	75283428	75283429	three_prime_UTR	5.24059	B=M	B=BM	M=BM	HM
Zm00001d029543	chr1	75647917	75647918	three_prime_UTR	2.26541	chr1	75647912	75647913	three_prime_UTR	2.93263	chr1	75647930	75647931	three_prime_UTR	3.40548	chr1	75647917	75647918	three_prime_UTR	3.72664	chr1	75647927	75647928	three_prime_UTR	3.61218	chr1	75647927	75647928	three_prime_UTR	2.625	B=M	B=BM	M=BM	HM
Zm00001d029572	chr1	76876794	76876795	three_prime_UTR	20.1778	chr1	76876789	76876790	three_prime_UTR	20.154	chr1	76876811	76876812	three_prime_UTR	14.8499	chr1	76876801	76876802	three_prime_UTR	9.10442	chr1	76876808	76876809	three_prime_UTR	11.2663	chr1	76876795	76876796	three_prime_UTR	19.9616	B>M	B=BM	M=BM	HM
Zm00001d029576	chr1	77174894	77174895	end	14.5983	chr1	77174896	77174897	end	16.85	chr1	77174900	77174901	three_prime_UTR	8.15078	chr1	77174896	77174897	end	13.9212	chr1	77174893	77174894	end	10.5096	chr1	77174893	77174894	end	7.80419	B=M	B>BM	M=BM	HM
Zm00001d029595	chr1	78351310	78351311	three_prime_UTR	3.33413	chr1	78351325	78351326	three_prime_UTR	3.74507	chr1	78351322	78351323	three_prime_UTR	3.8731	chr1	78351297	78351298	three_prime_UTR	3.40379	chr1	78351313	78351314	three_prime_UTR	4.00205	chr1	78351318	78351319	three_prime_UTR	4.25115	B=M	B=BM	M=BM	HM
Zm00001d029597	chr1	78390966	78390967	three_prime_UTR	4.30104	chr1	78390978	78390979	three_prime_UTR	4.35612	chr1	78390978	78390979	three_prime_UTR	5.10365	chr1	78390975	78390976	three_prime_UTR	4.82946	chr1	78390977	78390978	three_prime_UTR	3.33334	chr1	78390976	78390977	three_prime_UTR	3.69488	B=M	B=BM	M=BM	HM
Zm00001d029608	chr1	79095002	79095003	three_prime_UTR	7.33438	chr1	79095008	79095009	three_prime_UTR	9.26358	chr1	79095013	79095014	three_prime_UTR	7.38329	chr1	79095008	79095009	three_prime_UTR	9.95656	chr1	79095003	79095004	three_prime_UTR	7.35918	chr1	79095009	79095010	three_prime_UTR	6.00063	B=M	B=BM	M=BM	HM
Zm00001d029626	chr1	80234150	80234151	three_prime_UTR	17.0073	chr1	80234158	80234159	three_prime_UTR	14.9623	chr1	80234136	80234137	three_prime_UTR	14.4802	chr1	80234144	80234145	three_prime_UTR	9.96778	chr1	80234157	80234158	three_prime_UTR	11.2336	chr1	80234157	80234158	three_prime_UTR	7.82355	B=M	B>BM	M=BM	HM
Zm00001d029632	chr1	80760744	80760745	three_prime_UTR	13.8798	chr1	80760749	80760750	three_prime_UTR	13.0806	chr1	80760770	80760771	three_prime_UTR	9.49162	chr1	80760753	80760754	three_prime_UTR	8.08035	chr1	80760753	80760754	three_prime_UTR	9.71221	chr1	80760749	80760750	three_prime_UTR	8.36802	B>M	B=BM	M=BM	HM
Zm00001d029649	chr1	81312547	81312548	three_prime_UTR	11.566	chr1	81312546	81312547	three_prime_UTR	12.0198	chr1	81312546	81312547	three_prime_UTR	7.74862	chr1	81312545	81312546	three_prime_UTR	7.41719	chr1	81312551	81312552	three_prime_UTR	9.1737	chr1	81312551	81312552	three_prime_UTR	10.1396	B>M	B=BM	M=BM	HM
Zm00001d029649	chr1	81313336	81313337	three_prime_UTR	9.33745	chr1	81313349	81313350	three_prime_UTR	4.08995	chr1	81313299	81313300	three_prime_UTR	3.19095	chr1	81313329	81313330	three_prime_UTR	4.42661	chr1	81313336	81313337	three_prime_UTR	4.29995	chr1	81313318	81313319	three_prime_UTR	4.72084	B=M	B=BM	M=BM	HM
Zm00001d029653	chr1	81455108	81455109	end	9.3892	chr1	81455128	81455129	end	11.1409	chr1	81455096	81455097	end	9.69954	chr1	81455124	81455125	end	8.77029	chr1	81455123	81455124	end	7.7444	chr1	81455128	81455129	end	7.89329	B=M	B=BM	M=BM	HM
Zm00001d029654	chr1	81612872	81612873	three_prime_UTR	4.66873	chr1	81612869	81612870	three_prime_UTR	10.7827	chr1	81612871	81612872	three_prime_UTR	11.9687	chr1	81612874	81612875	three_prime_UTR	10.858	chr1	81612873	81612874	three_prime_UTR	6.48564	chr1	81612871	81612872	three_prime_UTR	13.8161	B=M	B=BM	M=BM	HM
Zm00001d029664	chr1	81803471	81803472	three_prime_UTR	4.91208	chr1	81803355	81803356	three_prime_UTR	14.3237	chr1	81803359	81803360	three_prime_UTR	8.39011	chr1	81803355	81803356	three_prime_UTR	6.84845	chr1	81803483	81803484	three_prime_UTR	10.8646	chr1	81803423	81803424	three_prime_UTR	8.17838	B=M	B=BM	M=BM	HM
Zm00001d029674	chr1	82237035	82237036	three_prime_UTR	5.96551	chr1	82237003	82237004	three_prime_UTR	8.2035	chr1	82237004	82237005	three_prime_UTR	6.38527	chr1	82237004	82237005	three_prime_UTR	7.81814	chr1	82237001	82237002	three_prime_UTR	6.00307	chr1	82237003	82237004	three_prime_UTR	4.68749	B=M	B=BM	M=BM	HM
Zm00001d029726	chr1	84229076	84229077	three_prime_UTR	12.8239	chr1	84228973	84228974	three_prime_UTR	8.7389	chr1	84228973	84228974	three_prime_UTR	4.26464	chr1	84229082	84229083	three_prime_UTR	8.94265	chr1	84229083	84229084	three_prime_UTR	6.85135	chr1	84229081	84229082	three_prime_UTR	8.65709	B=M	B=BM	M=BM	HM
Zm00001d029736	chr1	84581815	84581816	three_prime_UTR	3.16741	chr1	84581825	84581826	three_prime_UTR	4.50459	chr1	84581819	84581820	three_prime_UTR	3.56462	chr1	84581816	84581817	three_prime_UTR	3.50796	chr1	84581815	84581816	three_prime_UTR	3.38856	chr1	84581819	84581820	three_prime_UTR	3.14553	B=M	B=BM	M=BM	HM
Zm00001d029740	chr1	84849352	84849353	three_prime_UTR	3.02202	chr1	84849353	84849354	three_prime_UTR	4.36236	chr1	84849361	84849362	three_prime_UTR	3.64873	chr1	84849362	84849363	three_prime_UTR	4.17637	chr1	84849353	84849354	three_prime_UTR	4.22852	chr1	84849352	84849353	three_prime_UTR	3.69015	B=M	B=BM	M=BM	HM
Zm00001d029750	chr1	85465689	85465690	three_prime_UTR	11.7749	chr1	85465690	85465691	three_prime_UTR	9.74922	chr1	85465668	85465669	three_prime_UTR	11.1272	chr1	85465672	85465673	three_prime_UTR	9.68894	chr1	85465673	85465674	three_prime_UTR	4.54534	chr1	85465676	85465677	three_prime_UTR	5.78463	B=M	B>BM	M>BM	BLP
Zm00001d029754	chr1	85552619	85552620	three_prime_UTR	9.26077	chr1	85552633	85552634	three_prime_UTR	7.56191	chr1	85552661	85552662	three_prime_UTR	5.87517	chr1	85552658	85552659	three_prime_UTR	11.435	chr1	85552638	85552639	three_prime_UTR	5.86208	chr1	85552645	85552646	three_prime_UTR	12.5669	B=M	B=BM	M=BM	HM
Zm00001d029762	chr1	86134391	86134392	three_prime_UTR	2.75124	chr1	86134390	86134391	three_prime_UTR	3.60238	chr1	86134408	86134409	three_prime_UTR	2.51782	chr1	86134392	86134393	three_prime_UTR	3.07859	chr1	86134393	86134394	three_prime_UTR	2.18096	chr1	86134392	86134393	three_prime_UTR	1.83834	B=M	B=BM	M=BM	HM
Zm00001d029782	chr1	86636514	86636515	three_prime_UTR	6.47855	chr1	86636515	86636516	three_prime_UTR	5.52849	chr1	86636494	86636495	three_prime_UTR	4.20779	chr1	86636534	86636535	three_prime_UTR	7.43377	chr1	86636534	86636535	three_prime_UTR	5.80245	chr1	86636513	86636514	three_prime_UTR	6.70559	B=M	B=BM	M=BM	HM
Zm00001d029785	chr1	86776156	86776157	three_prime_UTR	11.0821	chr1	86776180	86776181	three_prime_UTR	8.4889	chr1	86776204	86776205	three_prime_UTR	7.10774	chr1	86776188	86776189	three_prime_UTR	6.34765	chr1	86776183	86776184	three_prime_UTR	4.34024	chr1	86776177	86776178	three_prime_UTR	6.00906	B=M	B>BM	M=BM	HM
Zm00001d029809	chr1	87841408	87841409	three_prime_UTR	5.38379	chr1	87841408	87841409	three_prime_UTR	7.08883	chr1	87841407	87841408	three_prime_UTR	10.5931	chr1	87841413	87841414	three_prime_UTR	3.89791	chr1	87841407	87841408	three_prime_UTR	5.21041	chr1	87841398	87841399	three_prime_UTR	4.05169	B=M	B=BM	M=BM	HM
Zm00001d029810	chr1	88023500	88023501	three_prime_UTR	11.7485	chr1	88023498	88023499	three_prime_UTR	12.9482	chr1	88023498	88023499	three_prime_UTR	8.76478	chr1	88023492	88023493	three_prime_UTR	13.9212	chr1	88023492	88023493	three_prime_UTR	4.86399	chr1	88023497	88023498	three_prime_UTR	7.20301	B=M	B>BM	M>BM	BLP
Zm00001d029811	chr1	88025045	88025046	three_prime_UTR	6.45554	chr1	88025019	88025020	three_prime_UTR	6.52726	chr1	88025046	88025047	three_prime_UTR	12.3082	chr1	88025038	88025039	three_prime_UTR	11.2082	chr1	88025046	88025047	three_prime_UTR	9.60346	chr1	88025045	88025046	three_prime_UTR	10.1189	B<M	B<BM	M=BM	HM
Zm00001d029818	chr1	88462849	88462850	three_prime_UTR	23.0992	chr1	88462850	88462851	three_prime_UTR	16.9778	chr1	88462873	88462874	three_prime_UTR	17.1941	chr1	88462904	88462905	three_prime_UTR	9.85561	chr1	88462849	88462850	three_prime_UTR	15.0217	chr1	88462851	88462852	three_prime_UTR	16.2901	B=M	B=BM	M=BM	HM
Zm00001d029826	chr1	89011394	89011395	three_prime_UTR	16.6232	chr1	89011393	89011394	three_prime_UTR	17.733	chr1	89011394	89011395	three_prime_UTR	16.1701	chr1	89011396	89011397	three_prime_UTR	8.51909	chr1	89011394	89011395	three_prime_UTR	13.8027	chr1	89011395	89011396	three_prime_UTR	19.2492	B=M	B=BM	M=BM	HM
Zm00001d029832	chr1	89270750	89270751	three_prime_UTR	18.3866	chr1	89270762	89270763	three_prime_UTR	11.057	chr1	89270599	89270600	three_prime_UTR	3.82914	chr1	89270735	89270736	three_prime_UTR	9.06058	chr1	89270761	89270762	three_prime_UTR	11.9732	chr1	89270750	89270751	three_prime_UTR	11.6192	B>M	B=BM	M<BM	HM
Zm00001d029833	chr1	89363607	89363608	three_prime_UTR	17.0477	chr1	89363606	89363607	three_prime_UTR	5.7426	chr1	89363608	89363609	three_prime_UTR	5.86147	chr1	89363612	89363613	three_prime_UTR	17.3852	chr1	89363611	89363612	three_prime_UTR	12.8046	chr1	89363605	89363606	three_prime_UTR	15.2263	B=M	B=BM	M=BM	HM
Zm00001d029848	chr1	89935847	89935848	three_prime_UTR	8.81475	chr1	89935846	89935847	three_prime_UTR	13.1667	chr1	89935841	89935842	three_prime_UTR	4.04107	chr1	89935846	89935847	three_prime_UTR	5.01167	chr1	89935866	89935867	three_prime_UTR	4.6817	chr1	89935847	89935848	three_prime_UTR	3.81336	B>M	B>BM	M=BM	LP
Zm00001d029856	chr1	90507078	90507079	three_prime_UTR	19.2572	chr1	90507070	90507071	three_prime_UTR	7.87733	chr1	90507078	90507079	three_prime_UTR	17.5113	chr1	90507072	90507073	three_prime_UTR	19.992	chr1	90507070	90507071	three_prime_UTR	6.13759	chr1	90507072	90507073	three_prime_UTR	7.04119	B=M	B>BM	M>BM	BLP
Zm00001d029860	chr1	90857842	90857843	end	8.38215	chr1	90857835	90857836	end	7.38308	chr1	90857835	90857836	end	12.5891	chr1	90857811	90857812	end	16.817	chr1	90857844	90857845	end	7.00077	chr1	90857842	90857843	end	10.7427	B<M	B=BM	M>BM	HM
Zm00001d029865	chr1	90965812	90965813	end	9.19328	chr1	90965812	90965813	end	10.4505	chr1	90965812	90965813	end	11.5861	chr1	90965814	90965815	end	6.61528	chr1	90965812	90965813	end	5.74628	chr1	90965812	90965813	end	6.70717	B=M	B>BM	M=BM	HM
Zm00001d029872	chr1	91258170	91258171	three_prime_UTR	18.577	chr1	91258171	91258172	three_prime_UTR	8.04657	chr1	91258157	91258158	three_prime_UTR	19.3715	chr1	91258171	91258172	three_prime_UTR	16.2041	chr1	91258168	91258169	three_prime_UTR	8.48085	chr1	91258168	91258169	three_prime_UTR	8.91908	B=M	B=BM	M>BM	HM
Zm00001d029875	chr1	91425015	91425016	three_prime_UTR	9.95578	chr1	91425026	91425027	three_prime_UTR	3.50567	chr1	91425026	91425027	three_prime_UTR	5.69372	chr1	91425020	91425021	three_prime_UTR	8.59169	chr1	91425018	91425019	three_prime_UTR	6.57979	chr1	91425022	91425023	three_prime_UTR	5.41068	B=M	B=BM	M=BM	HM
Zm00001d029889	chr1	92564495	92564496	three_prime_UTR	7.4673	chr1	92564640	92564641	three_prime_UTR	16.1863	chr1	92564638	92564639	three_prime_UTR	14.8499	chr1	92564508	92564509	three_prime_UTR	7.68449	chr1	92564525	92564526	three_prime_UTR	13.279	chr1	92564495	92564496	three_prime_UTR	10.6715	B=M	B=BM	M=BM	HM
Zm00001d029965	chr1	96704110	96704111	three_prime_UTR	3.0374	chr1	96704118	96704119	three_prime_UTR	4.18195	chr1	96704120	96704121	three_prime_UTR	5.69959	chr1	96704103	96704104	three_prime_UTR	4.89022	chr1	96704123	96704124	three_prime_UTR	2.64874	chr1	96704120	96704121	three_prime_UTR	3.54291	B=M	B=BM	M>BM	HM
Zm00001d029968	chr1	96901240	96901241	end	7.4072	chr1	96901238	96901239	end	6.30802	chr1	96901233	96901234	end	6.8201	chr1	96901252	96901253	end	3.14618	chr1	96901241	96901242	end	4.7015	chr1	96901240	96901241	end	6.31652	B=M	B=BM	M=BM	HM
Zm00001d029975	chr1	97112803	97112804	three_prime_UTR	8.85658	chr1	97112799	97112800	three_prime_UTR	4.28022	chr1	97112803	97112804	three_prime_UTR	8.91778	chr1	97112806	97112807	three_prime_UTR	9.24344	chr1	97112807	97112808	three_prime_UTR	4.87804	chr1	97112807	97112808	three_prime_UTR	6.29761	B=M	B=BM	M>BM	HM
Zm00001d029978	chr1	97317159	97317160	three_prime_UTR	7.34563	chr1	97317161	97317162	three_prime_UTR	8.2035	chr1	97317158	97317159	three_prime_UTR	5.75017	chr1	97317158	97317159	three_prime_UTR	9.77267	chr1	97317159	97317160	three_prime_UTR	7.86317	chr1	97317159	97317160	three_prime_UTR	5.92422	B=M	B=BM	M=BM	HM
Zm00001d029979	chr1	97326978	97326979	three_prime_UTR	9.67131	chr1	97326985	97326986	three_prime_UTR	12.1325	chr1	97326977	97326978	three_prime_UTR	9.14425	chr1	97326975	97326976	three_prime_UTR	9.43788	chr1	97326982	97326983	three_prime_UTR	5.70946	chr1	97326982	97326983	three_prime_UTR	6.98147	B=M	B>BM	M=BM	HM
Zm00001d029997	chr1	98383991	98383992	end	2.29715	chr1	98384005	98384006	end	4.04226	chr1	98384121	98384122	three_prime_UTR	6.65746	chr1	98384118	98384119	three_prime_UTR	4.95097	chr1	98384006	98384007	end	3.07199	chr1	98383996	98383997	end	2.76536	B=M	B=BM	M>BM	HM
Zm00001d030010	chr1	98968978	98968979	end	2.02577	chr1	98969100	98969101	three_prime_UTR	3.48351	chr1	98968991	98968992	end	2.00745	chr1	98969102	98969103	three_prime_UTR	4.21808	chr1	98969093	98969094	three_prime_UTR	4.38641	chr1	98969094	98969095	three_prime_UTR	3.60291	B=M	B=BM	M=BM	HM
Zm00001d030012	chr1	99319068	99319069	three_prime_UTR	14.4743	chr1	99319093	99319094	three_prime_UTR	15.033	chr1	99319085	99319086	three_prime_UTR	10.253	chr1	99319093	99319094	three_prime_UTR	9.85561	chr1	99319069	99319070	three_prime_UTR	16.1949	chr1	99319068	99319069	three_prime_UTR	7.74613	B=M	B=BM	M=BM	HM
Zm00001d030014	chr1	99424090	99424091	three_prime_UTR	4.04234	chr1	99424091	99424092	three_prime_UTR	3.72886	chr1	99424090	99424091	three_prime_UTR	2.61183	chr1	99424090	99424091	three_prime_UTR	3.80042	chr1	99424081	99424082	three_prime_UTR	2.41954	chr1	99424107	99424108	three_prime_UTR	4.17372	B=M	B=BM	M=BM	HM
Zm00001d030019	chr1	99944467	99944468	three_prime_UTR	11.201	chr1	99944469	99944470	three_prime_UTR	17.5958	chr1	99944466	99944467	three_prime_UTR	10.956	chr1	99944467	99944468	three_prime_UTR	16.0178	chr1	99944467	99944468	three_prime_UTR	6.30056	chr1	99944469	99944470	three_prime_UTR	6.24336	B=M	B>BM	M>BM	BLP
Zm00001d030020	chr1	99950434	99950435	three_prime_UTR	12.1135	chr1	99950422	99950423	three_prime_UTR	11.4991	chr1	99950417	99950418	three_prime_UTR	10.7441	chr1	99950428	99950429	three_prime_UTR	9.55561	chr1	99950434	99950435	three_prime_UTR	6.50192	chr1	99950419	99950420	three_prime_UTR	6.88163	B=M	B>BM	M>BM	BLP
Zm00001d030026	chr1	100647190	100647191	three_prime_UTR	20.3413	chr1	100647188	100647189	three_prime_UTR	13.7853	chr1	100647191	100647192	three_prime_UTR	13.1335	chr1	100647192	100647193	three_prime_UTR	20.4523	chr1	100647186	100647187	three_prime_UTR	14.5539	chr1	100647178	100647179	three_prime_UTR	11.1725	B=M	B=BM	M=BM	HM
Zm00001d030031	chr1	100840861	100840862	three_prime_UTR	9.19328	chr1	100840853	100840854	three_prime_UTR	9.41981	chr1	100840845	100840846	three_prime_UTR	11.3288	chr1	100840851	100840852	three_prime_UTR	9.39366	chr1	100840797	100840798	three_prime_UTR	5.63315	chr1	100840860	100840861	three_prime_UTR	6.70717	B=M	B>BM	M>BM	BLP
Zm00001d030074	chr1	103637897	103637898	three_prime_UTR	5.90606	chr1	103637898	103637899	three_prime_UTR	6.6751	chr1	103637891	103637892	three_prime_UTR	5.68633	chr1	103637900	103637901	three_prime_UTR	6.60963	chr1	103637891	103637892	three_prime_UTR	5.08536	chr1	103637898	103637899	three_prime_UTR	4.46331	B=M	B=BM	M=BM	HM
Zm00001d030087	chr1	104669883	104669884	three_prime_UTR	9.0941	chr1	104669885	104669886	three_prime_UTR	17.733	chr1	104669878	104669879	three_prime_UTR	18.7429	chr1	104669910	104669911	three_prime_UTR	7.46142	chr1	104669887	104669888	three_prime_UTR	13.9132	chr1	104669914	104669915	three_prime_UTR	12.417	B=M	B=BM	M=BM	HM
Zm00001d030091	chr1	105035261	105035262	three_prime_UTR	25.0918	chr1	105035300	105035301	three_prime_UTR	7.57578	chr1	105035278	105035279	three_prime_UTR	20.8232	chr1	105035279	105035280	three_prime_UTR	18.2088	chr1	105035308	105035309	three_prime_UTR	18.6838	chr1	105035306	105035307	three_prime_UTR	18.6804	B=M	B=BM	M=BM	HM
Zm00001d030103	chr1	105863064	105863065	end	5.57548	chr1	105863079	105863080	end	8.66878	chr1	105863066	105863067	end	6.74819	chr1	105863054	105863055	end	10.6318	chr1	105863065	105863066	end	4.11567	chr1	105863071	105863072	end	6.34836	B=M	B=BM	M=BM	HM
Zm00001d030116	chr1	107056409	107056410	end	8.12068	chr1	107056423	107056424	end	13.0545	chr1	107056365	107056366	end	11.2208	chr1	107056398	107056399	end	16.9089	chr1	107056367	107056368	end	8.77204	chr1	107056367	107056368	end	12.6165	B=M	B=BM	M=BM	HM
Zm00001d030126	chr1	107682268	107682269	three_prime_UTR	9.70002	chr1	107682377	107682378	three_prime_UTR	5.16779	chr1	107682373	107682374	three_prime_UTR	4.86932	chr1	107682375	107682376	three_prime_UTR	4.96987	chr1	107682375	107682376	three_prime_UTR	3.07199	chr1	107682267	107682268	three_prime_UTR	8.20311	B=M	B=BM	M=BM	HM
Zm00001d030130	chr1	107993865	107993866	three_prime_UTR	8.09818	chr1	107993878	107993879	end	10.7954	chr1	107993893	107993894	end	12.4762	chr1	107993891	107993892	end	10.1897	chr1	107993878	107993879	end	3.341	chr1	107993865	107993866	three_prime_UTR	10.8214	B=M	B=BM	M=BM	HM
Zm00001d030133	chr1	108282948	108282949	three_prime_UTR	8.85074	chr1	108282931	108282932	three_prime_UTR	5.7426	chr1	108282931	108282932	three_prime_UTR	7.82373	chr1	108282953	108282954	three_prime_UTR	4.3432	chr1	108282947	108282948	three_prime_UTR	7.55888	chr1	108282953	108282954	three_prime_UTR	5.8096	B=M	B=BM	M=BM	HM
Zm00001d030146	chr1	108663923	108663924	end	8.66874	chr1	108663909	108663910	end	4.73187	chr1	108663929	108663930	end	6.15687	chr1	108663927	108663928	end	3.70859	chr1	108663925	108663926	end	5.00537	chr1	108663925	108663926	end	3.89629	B=M	B=BM	M=BM	HM
Zm00001d030157	chr1	109410937	109410938	end	4.91208	chr1	109410939	109410940	end	5.00538	chr1	109410973	109410974	end	4.64261	chr1	109410942	109410943	end	3.54982	chr1	109410943	109410944	end	5.42529	chr1	109410945	109410946	end	2.64297	B=M	B=BM	M=BM	HM
Zm00001d030159	chr1	109469487	109469488	end	4.04669	chr1	109469486	109469487	end	4.79128	chr1	109469493	109469494	end	4.0969	chr1	109469485	109469486	end	4.95243	chr1	109469485	109469486	end	3.67794	chr1	109469484	109469485	end	3.09175	B=M	B=BM	M=BM	HM
Zm00001d030166	chr1	110002299	110002300	end	11.5276	chr1	110002296	110002297	end	6.47726	chr1	110002315	110002316	end	6.29696	chr1	110002251	110002252	end	8.0427	chr1	110002312	110002313	end	6.55666	chr1	110002315	110002316	end	3.63034	B=M	B=BM	M=BM	HM
Zm00001d030172	chr1	110343534	110343535	three_prime_UTR	7.73315	chr1	110343522	110343523	three_prime_UTR	13.528	chr1	110343531	110343532	three_prime_UTR	6.26056	chr1	110343533	110343534	three_prime_UTR	7.41719	chr1	110343532	110343533	three_prime_UTR	4.91486	chr1	110343536	110343537	three_prime_UTR	10.5386	B=M	B=BM	M=BM	HM
Zm00001d030184	chr1	111923806	111923807	three_prime_UTR	10.3109	chr1	111923807	111923808	three_prime_UTR	21.0297	chr1	111923804	111923805	three_prime_UTR	21.1848	chr1	111923808	111923809	three_prime_UTR	13.1969	chr1	111923816	111923817	three_prime_UTR	21.4867	chr1	111923815	111923816	three_prime_UTR	14.6944	B=M	B=BM	M=BM	HM
Zm00001d030217	chr1	113710299	113710300	CDS	9.01077	chr1	113710298	113710299	CDS	10.2723	chr1	113710299	113710300	CDS	4.60152	chr1	113710298	113710299	CDS	10.1344	chr1	113710296	113710297	CDS	3.27833	chr1	113710298	113710299	CDS	8.78379	B=M	B=BM	M=BM	HM
Zm00001d030220	chr1	113769769	113769770	end	4.40738	chr1	113769771	113769772	end	4.7117	chr1	113769851	113769852	end	4.01948	chr1	113769840	113769841	end	4.62973	chr1	113769826	113769827	end	4.04215	chr1	113769826	113769827	end	2.78388	B=M	B=BM	M=BM	HM
Zm00001d030231	chr1	114880119	114880120	three_prime_UTR	8.65277	chr1	114880112	114880113	three_prime_UTR	10.5902	chr1	114880133	114880134	three_prime_UTR	10.4405	chr1	114880123	114880124	three_prime_UTR	9.76355	chr1	114880135	114880136	three_prime_UTR	9.65151	chr1	114880119	114880120	three_prime_UTR	12.8665	B=M	B=BM	M=BM	HM
Zm00001d030256	chr1	117006105	117006106	three_prime_UTR	8.81475	chr1	117006113	117006114	three_prime_UTR	10.8429	chr1	117006113	117006114	three_prime_UTR	9.56484	chr1	117006113	117006114	three_prime_UTR	9.60561	chr1	117006089	117006090	three_prime_UTR	10.2142	chr1	117006105	117006106	three_prime_UTR	8.95438	B=M	B=BM	M=BM	HM
Zm00001d030266	chr1	117694808	117694809	three_prime_UTR	16.3114	chr1	117694809	117694810	three_prime_UTR	16.243	chr1	117694814	117694815	three_prime_UTR	7.92766	chr1	117694808	117694809	three_prime_UTR	15.4529	chr1	117694810	117694811	three_prime_UTR	7.04459	chr1	117694808	117694809	three_prime_UTR	5.78454	B=M	B>BM	M>BM	BLP
Zm00001d030282	chr1	118829789	118829790	three_prime_UTR	7.69436	chr1	118829805	118829806	three_prime_UTR	4.93102	chr1	118829824	118829825	three_prime_UTR	2.74866	chr1	118829840	118829841	three_prime_UTR	2.69515	chr1	118829822	118829823	three_prime_UTR	2.05305	chr1	118829841	118829842	three_prime_UTR	1.87625	B>M	B>BM	M=BM	LP
Zm00001d030282	chr1	118838629	118838630	intron	7.29103	chr1	118838650	118838651	intron	5.60027	chr1	118838653	118838654	intron	9.9182	chr1	118838647	118838648	intron	8.18497	chr1	118838648	118838649	intron	6.70754	chr1	118838652	118838653	intron	11.1936	B=M	B=BM	M=BM	HM
Zm00001d030301	chr1	120812913	120812914	three_prime_UTR	23.0992	chr1	120812908	120812909	three_prime_UTR	20.0933	chr1	120812910	120812911	three_prime_UTR	17.7343	chr1	120812908	120812909	three_prime_UTR	16.9512	chr1	120812908	120812909	three_prime_UTR	13.0817	chr1	120812909	120812910	three_prime_UTR	18.2676	B=M	B=BM	M=BM	HM
Zm00001d030366	chr1	126626070	126626071	three_prime_UTR	19.1504	chr1	126626067	126626068	three_prime_UTR	12.6622	chr1	126626070	126626071	three_prime_UTR	14.4767	chr1	126626078	126626079	three_prime_UTR	12.8628	chr1	126626078	126626079	three_prime_UTR	11.8838	chr1	126626066	126626067	three_prime_UTR	13.3832	B=M	B=BM	M=BM	HM
Zm00001d030373	chr1	127221796	127221797	three_prime_UTR	2.80502	chr1	127221783	127221784	three_prime_UTR	3.72813	chr1	127221782	127221783	three_prime_UTR	3.37616	chr1	127221799	127221800	three_prime_UTR	4.12871	chr1	127221777	127221778	three_prime_UTR	3.12484	chr1	127221802	127221803	three_prime_UTR	2.3749	B=M	B=BM	M=BM	HM
Zm00001d030379	chr1	127538920	127538921	three_prime_UTR	10.8359	chr1	127538921	127538922	three_prime_UTR	31.055	chr1	127538950	127538951	three_prime_UTR	22.6378	chr1	127538950	127538951	three_prime_UTR	19.2112	chr1	127538921	127538922	three_prime_UTR	14.1763	chr1	127538920	127538921	three_prime_UTR	15.8079	B=M	B=BM	M=BM	HM
Zm00001d030398	chr1	129227521	129227522	three_prime_UTR	18.8283	chr1	129227514	129227515	three_prime_UTR	12.8045	chr1	129227522	129227523	three_prime_UTR	15.0919	chr1	129227514	129227515	three_prime_UTR	17.9906	chr1	129227514	129227515	three_prime_UTR	6.91763	chr1	129227520	129227521	three_prime_UTR	13.2953	B=M	B=BM	M>BM	HM
Zm00001d030409	chr1	130328591	130328592	three_prime_UTR	14.8881	chr1	130328592	130328593	three_prime_UTR	9.07739	chr1	130328578	130328579	three_prime_UTR	10.3671	chr1	130328590	130328591	three_prime_UTR	12.0385	chr1	130328590	130328591	three_prime_UTR	12.8288	chr1	130328592	130328593	three_prime_UTR	10.891	B=M	B=BM	M=BM	HM
Zm00001d030496	chr1	138711868	138711869	three_prime_UTR	6.81773	chr1	138711879	138711880	three_prime_UTR	6.00993	chr1	138711867	138711868	three_prime_UTR	8.63467	chr1	138711879	138711880	three_prime_UTR	6.25264	chr1	138711879	138711880	three_prime_UTR	6.94722	chr1	138711854	138711855	three_prime_UTR	4.61846	B=M	B=BM	M=BM	HM
Zm00001d030508	chr1	140243477	140243478	end	10.5028	chr1	140243457	140243458	end	13.3375	chr1	140243510	140243511	end	5.89802	chr1	140243519	140243520	end	7.85084	chr1	140243476	140243477	end	7.53896	chr1	140243478	140243479	end	5.75154	B>M	B>BM	M=BM	HM
Zm00001d030518	chr1	140875179	140875180	three_prime_UTR	12.0144	chr1	140875181	140875182	three_prime_UTR	16.897	chr1	140875300	140875301	three_prime_UTR	6.69913	chr1	140875288	140875289	three_prime_UTR	6.18099	chr1	140875174	140875175	three_prime_UTR	14.5927	chr1	140875321	140875322	end	5.38565	B>M	B=BM	M=BM	HM
Zm00001d030523	chr1	141160966	141160967	three_prime_UTR	21.6047	chr1	141160939	141160940	end	23.2275	chr1	141160961	141160962	three_prime_UTR	8.31745	chr1	141160963	141160964	three_prime_UTR	17.8616	chr1	141160937	141160938	end	17.1284	chr1	141160965	141160966	three_prime_UTR	10.8214	B>M	B>BM	M=BM	HM
Zm00001d030533	chr1	142260934	142260935	three_prime_UTR	8.17356	chr1	142260931	142260932	three_prime_UTR	6.38837	chr1	142260934	142260935	three_prime_UTR	8.23067	chr1	142260935	142260936	three_prime_UTR	7.85163	chr1	142260934	142260935	three_prime_UTR	5.38521	chr1	142260930	142260931	three_prime_UTR	4.50048	B=M	B=BM	M>BM	HM
Zm00001d030561	chr1	144149821	144149822	three_prime_UTR	11.443	chr1	144149814	144149815	three_prime_UTR	19.9498	chr1	144149821	144149822	three_prime_UTR	5.43565	chr1	144149844	144149845	three_prime_UTR	14.6523	chr1	144149844	144149845	three_prime_UTR	13.004	chr1	144149844	144149845	three_prime_UTR	11.8683	B=M	B=BM	M=BM	HM
Zm00001d030573	chr1	144878115	144878116	three_prime_UTR	24.5921	chr1	144878115	144878116	three_prime_UTR	14.9803	chr1	144878115	144878116	three_prime_UTR	17.2693	chr1	144878101	144878102	three_prime_UTR	19.5	chr1	144878117	144878118	three_prime_UTR	20.6126	chr1	144878116	144878117	three_prime_UTR	9.71692	B=M	B=BM	M=BM	HM
Zm00001d030581	chr1	146069798	146069799	three_prime_UTR	13.4804	chr1	146069798	146069799	three_prime_UTR	11.8416	chr1	146069801	146069802	three_prime_UTR	5.1808	chr1	146069803	146069804	three_prime_UTR	5.39346	chr1	146069804	146069805	three_prime_UTR	3.4921	chr1	146069805	146069806	three_prime_UTR	4.55709	B>M	B>BM	M=BM	LP
Zm00001d030587	chr1	146602128	146602129	three_prime_UTR	28.0807	chr1	146602115	146602116	three_prime_UTR	21.6857	chr1	146602132	146602133	three_prime_UTR	12.4076	chr1	146602124	146602125	three_prime_UTR	22.8866	chr1	146602126	146602127	three_prime_UTR	10.0051	chr1	146602131	146602132	three_prime_UTR	7.30555	B=M	B>BM	M>BM	BLP
Zm00001d030593	chr1	147206161	147206162	end	7.65746	chr1	147206161	147206162	end	10.3002	chr1	147206163	147206164	end	6.02236	chr1	147206163	147206164	end	7.79046	chr1	147206165	147206166	end	4.86399	chr1	147206164	147206165	end	5.10944	B=M	B>BM	M=BM	HM
Zm00001d030598	chr1	147540293	147540294	end	11.0703	chr1	147540300	147540301	three_prime_UTR	13.9162	chr1	147540298	147540299	three_prime_UTR	10.8658	chr1	147540309	147540310	three_prime_UTR	11.1781	chr1	147540302	147540303	three_prime_UTR	11.0296	chr1	147540255	147540256	end	7.74613	B=M	B=BM	M=BM	HM
Zm00001d030601	chr1	147623144	147623145	three_prime_UTR	5.72548	chr1	147623143	147623144	three_prime_UTR	10.2671	chr1	147623135	147623136	three_prime_UTR	11.7047	chr1	147623144	147623145	three_prime_UTR	7.60084	chr1	147623140	147623141	three_prime_UTR	10.0964	chr1	147623172	147623173	three_prime_UTR	10.4084	B=M	B=BM	M=BM	HM
Zm00001d030623	chr1	149354651	149354652	three_prime_UTR	7.75638	chr1	149354637	149354638	three_prime_UTR	8.92867	chr1	149354654	149354655	three_prime_UTR	14.608	chr1	149354650	149354651	three_prime_UTR	6.63451	chr1	149354647	149354648	three_prime_UTR	6.2525	chr1	149354643	149354644	three_prime_UTR	5.10944	B=M	B=BM	M=BM	HM
Zm00001d030626	chr1	149616361	149616362	three_prime_UTR	12.9591	chr1	149616440	149616441	three_prime_UTR	5.08061	chr1	149616440	149616441	three_prime_UTR	8.76478	chr1	149616352	149616353	three_prime_UTR	7.95179	chr1	149616397	149616398	three_prime_UTR	7.62563	chr1	149616443	149616444	three_prime_UTR	4.86395	B=M	B=BM	M=BM	HM
Zm00001d030638	chr1	150127314	150127315	three_prime_UTR	4.37543	chr1	150127314	150127315	three_prime_UTR	5.35831	chr1	150127314	150127315	three_prime_UTR	5.2154	chr1	150127315	150127316	three_prime_UTR	5.89285	chr1	150127314	150127315	three_prime_UTR	4.62982	chr1	150127314	150127315	three_prime_UTR	4.43765	B=M	B=BM	M=BM	HM
Zm00001d030640	chr1	150295537	150295538	three_prime_UTR	16.3947	chr1	150295537	150295538	three_prime_UTR	9.77281	chr1	150295501	150295502	three_prime_UTR	6.78246	chr1	150295516	150295517	three_prime_UTR	14.1993	chr1	150295523	150295524	three_prime_UTR	7.92657	chr1	150295519	150295520	three_prime_UTR	8.94289	B=M	B=BM	M=BM	HM
Zm00001d030659	chr1	151472193	151472194	three_prime_UTR	8.07569	chr1	151472193	151472194	three_prime_UTR	8.83123	chr1	151472252	151472253	three_prime_UTR	9.33642	chr1	151472253	151472254	three_prime_UTR	9.8181	chr1	151472202	151472203	three_prime_UTR	7.63582	chr1	151472201	151472202	three_prime_UTR	6.8001	B=M	B=BM	M=BM	HM
Zm00001d030665	chr1	151884666	151884667	three_prime_UTR	7.34563	chr1	151884667	151884668	three_prime_UTR	23.3328	chr1	151884668	151884669	three_prime_UTR	6.57163	chr1	151884668	151884669	three_prime_UTR	13.9212	chr1	151884666	151884667	three_prime_UTR	6.48532	chr1	151884666	151884667	three_prime_UTR	6.84841	B=M	B>BM	M=BM	HM
Zm00001d030675	chr1	152400971	152400972	three_prime_UTR	2.81206	chr1	152400973	152400974	three_prime_UTR	4.48228	chr1	152400972	152400973	three_prime_UTR	2.56325	chr1	152400982	152400983	three_prime_UTR	4.63659	chr1	152400982	152400983	three_prime_UTR	2.33921	chr1	152400983	152400984	three_prime_UTR	2.09011	B=M	B=BM	M=BM	HM
Zm00001d030677	chr1	152642091	152642092	intron	4.40492	chr1	152642097	152642098	intron	5.42143	chr1	152642094	152642095	intron	2.97474	chr1	152642364	152642365	intron	5.51273	chr1	152642098	152642099	intron	4.10611	chr1	152642119	152642120	intron	3.80237	B=M	B=BM	M=BM	HM
Zm00001d030688	chr1	152995208	152995209	three_prime_UTR	1.94046	chr1	152995211	152995212	three_prime_UTR	2.36166	chr1	152995231	152995232	three_prime_UTR	2.05323	chr1	152995231	152995232	three_prime_UTR	2.27515	chr1	152995237	152995238	three_prime_UTR	3.65837	chr1	152995231	152995232	three_prime_UTR	1.95361	B=M	B=BM	M=BM	HM
Zm00001d030690	chr1	153227009	153227010	three_prime_UTR	4.73485	chr1	153227095	153227096	three_prime_UTR	12.216	chr1	153227101	153227102	three_prime_UTR	13.9995	chr1	153227064	153227065	three_prime_UTR	5.95823	chr1	153227095	153227096	three_prime_UTR	9.1737	chr1	153227039	153227040	three_prime_UTR	3.60291	B=M	B=BM	M=BM	HM
Zm00001d030691	chr1	153359071	153359072	end	3.94034	chr1	153359072	153359073	end	4.82177	chr1	153359064	153359065	end	3.30401	chr1	153359078	153359079	three_prime_UTR	4.02285	chr1	153359083	153359084	three_prime_UTR	3.07758	chr1	153359072	153359073	end	3.64583	B=M	B=BM	M=BM	HM
Zm00001d030694	chr1	153747701	153747702	three_prime_UTR	7.14726	chr1	153747699	153747700	three_prime_UTR	4.75101	chr1	153747705	153747706	three_prime_UTR	3.3005	chr1	153747708	153747709	three_prime_UTR	7.21701	chr1	153747706	153747707	three_prime_UTR	3.71393	chr1	153747694	153747695	three_prime_UTR	5.16409	B=M	B=BM	M=BM	HM
Zm00001d030739	chr1	157119041	157119042	three_prime_UTR	15.7497	chr1	157119041	157119042	three_prime_UTR	7.20477	chr1	157119077	157119078	three_prime_UTR	11.4675	chr1	157119082	157119083	three_prime_UTR	6.40374	chr1	157119060	157119061	three_prime_UTR	6.39294	chr1	157119050	157119051	three_prime_UTR	4.80258	B=M	B>BM	M=BM	HM
Zm00001d030760	chr1	158438890	158438891	intron	10.6534	chr1	158438884	158438885	intron	19.3318	chr1	158438887	158438888	intron	20.7402	chr1	158438889	158438890	intron	12.8075	chr1	158438895	158438896	intron	7.62563	chr1	158438889	158438890	intron	13.125	B=M	B=BM	M=BM	HM
Zm00001d030770	chr1	159025032	159025033	three_prime_UTR	8.71546	chr1	159025055	159025056	three_prime_UTR	10.3788	chr1	159025052	159025053	three_prime_UTR	8.81189	chr1	159025032	159025033	three_prime_UTR	7.19792	chr1	159025067	159025068	three_prime_UTR	7.28029	chr1	159025054	159025055	three_prime_UTR	9.06919	B=M	B=BM	M=BM	HM
Zm00001d030774	chr1	159117481	159117482	intron	9.06033	chr1	159117423	159117424	intron	11.6629	chr1	159117312	159117313	intron	9.78094	chr1	159117313	159117314	intron	15.8576	chr1	159117319	159117320	intron	8.85242	chr1	159117315	159117316	intron	10.2026	B=M	B=BM	M=BM	HM
Zm00001d030774	chr1	159117971	159117972	intron	13.2987	chr1	159117961	159117962	intron	9.82938	chr1	159118008	159118009	intron	6.97293	chr1	159117948	159117949	intron	3.54129	chr1	159117950	159117951	intron	8.37027	chr1	159117948	159117949	intron	4.64768	B>M	B>BM	M=BM	HM
Zm00001d030774	chr1	159126484	159126485	CDS	3.11248	chr1	159126480	159126481	CDS	4.87461	chr1	159126513	159126514	CDS	2.99422	chr1	159126469	159126470	CDS	2.46019	chr1	159126489	159126490	CDS	2.56568	chr1	159126483	159126484	CDS	2.48341	B=M	B=BM	M=BM	HM
Zm00001d030774	chr1	159126821	159126822	end	6.11386	chr1	159126824	159126825	end	6.86849	chr1	159126841	159126842	end	6.56292	chr1	159126853	159126854	end	8.23265	chr1	159126853	159126854	end	5.55684	chr1	159126842	159126843	end	4.64094	B=M	B=BM	M=BM	HM
Zm00001d030846	chr1	162956682	162956683	three_prime_UTR	11.3931	chr1	162956684	162956685	three_prime_UTR	16.077	chr1	162956673	162956674	three_prime_UTR	8.48412	chr1	162956679	162956680	three_prime_UTR	8.51909	chr1	162956673	162956674	three_prime_UTR	7.31706	chr1	162956684	162956685	three_prime_UTR	8.17838	B>M	B>BM	M=BM	HM
Zm00001d030859	chr1	163880339	163880340	end	2.80502	chr1	163880336	163880337	end	3.26709	chr1	163880306	163880307	end	9.37125	chr1	163880312	163880313	end	4.76114	chr1	163880350	163880351	end	3.33334	chr1	163880318	163880319	end	2.7556	B<M	B=BM	M>BM	LP
Zm00001d030863	chr1	164037255	164037256	three_prime_UTR	13.0015	chr1	164037252	164037253	three_prime_UTR	15.7786	chr1	164037252	164037253	three_prime_UTR	20.4603	chr1	164037261	164037262	three_prime_UTR	6.88258	chr1	164037249	164037250	three_prime_UTR	6.08156	chr1	164037252	164037253	three_prime_UTR	11.3918	B=M	B>BM	M=BM	HM
Zm00001d030868	chr1	164205308	164205309	three_prime_UTR	8.59074	chr1	164205308	164205309	three_prime_UTR	4.66415	chr1	164205307	164205308	three_prime_UTR	5.56762	chr1	164205307	164205308	three_prime_UTR	5.31241	chr1	164205307	164205308	three_prime_UTR	3.85965	chr1	164205308	164205309	three_prime_UTR	2.80021	B=M	B>BM	M=BM	HM
Zm00001d030895	chr1	166287585	166287586	three_prime_UTR	9.46989	chr1	166287574	166287575	three_prime_UTR	6.18237	chr1	166287604	166287605	three_prime_UTR	5.36844	chr1	166287579	166287580	three_prime_UTR	11.0901	chr1	166287576	166287577	three_prime_UTR	5.96279	chr1	166287570	166287571	intron	7.66533	B=M	B=BM	M=BM	HM
Zm00001d030916	chr1	167088543	167088544	three_prime_UTR	8.78091	chr1	167088541	167088542	three_prime_UTR	5.06487	chr1	167088506	167088507	three_prime_UTR	9.55303	chr1	167088462	167088463	three_prime_UTR	8.34027	chr1	167088458	167088459	three_prime_UTR	8.91424	chr1	167088531	167088532	three_prime_UTR	8.82514	B=M	B=BM	M=BM	HM
Zm00001d030920	chr1	167521521	167521522	three_prime_UTR	13.1361	chr1	167521535	167521536	three_prime_UTR	11.0929	chr1	167521535	167521536	three_prime_UTR	11.0245	chr1	167521536	167521537	three_prime_UTR	11.1926	chr1	167521529	167521530	three_prime_UTR	17.4819	chr1	167521532	167521533	three_prime_UTR	19.0018	B=M	B<BM	M<BM	AHP
Zm00001d030935	chr1	168091593	168091594	three_prime_UTR	11.0049	chr1	168091584	168091585	three_prime_UTR	17.5958	chr1	168091595	168091596	three_prime_UTR	10.0713	chr1	168091581	168091582	three_prime_UTR	9.15466	chr1	168091559	168091560	three_prime_UTR	4.87357	chr1	168091593	168091594	three_prime_UTR	7.82355	B=M	B>BM	M=BM	HM
Zm00001d030939	chr1	168399640	168399641	three_prime_UTR	14.8881	chr1	168399621	168399622	three_prime_UTR	15.8008	chr1	168399623	168399624	three_prime_UTR	14.4255	chr1	168399622	168399623	three_prime_UTR	14.4422	chr1	168399641	168399642	three_prime_UTR	13.1453	chr1	168399644	168399645	three_prime_UTR	12.0181	B=M	B=BM	M=BM	HM
Zm00001d030953	chr1	168709348	168709349	three_prime_UTR	6.92202	chr1	168709372	168709373	three_prime_UTR	11.4314	chr1	168709343	168709344	three_prime_UTR	11.1374	chr1	168709350	168709351	three_prime_UTR	6.84925	chr1	168709335	168709336	three_prime_UTR	6.9842	chr1	168709344	168709345	three_prime_UTR	5.33577	B=M	B=BM	M=BM	HM
Zm00001d030967	chr1	169596966	169596967	end	7.34563	chr1	169596953	169596954	three_prime_UTR	4.25868	chr1	169596969	169596970	end	3.87431	chr1	169596948	169596949	three_prime_UTR	2.76394	chr1	169596951	169596952	three_prime_UTR	3.39234	chr1	169596953	169596954	three_prime_UTR	2.36644	B=M	B>BM	M=BM	HM
Zm00001d030968	chr1	169615783	169615784	three_prime_UTR	10.2749	chr1	169615783	169615784	three_prime_UTR	10.2436	chr1	169615775	169615776	three_prime_UTR	5.93163	chr1	169615783	169615784	three_prime_UTR	5.96625	chr1	169615777	169615778	three_prime_UTR	7.7117	chr1	169615784	169615785	three_prime_UTR	3.86745	B>M	B>BM	M=BM	HM
Zm00001d030996	chr1	172559425	172559426	three_prime_UTR	15.0971	chr1	172559423	172559424	three_prime_UTR	15.3096	chr1	172559424	172559425	three_prime_UTR	17.3755	chr1	172559430	172559431	three_prime_UTR	17.6706	chr1	172559409	172559410	three_prime_UTR	9.40724	chr1	172559400	172559401	three_prime_UTR	6.96141	B=M	B>BM	M>BM	BLP
Zm00001d031002	chr1	172832526	172832527	three_prime_UTR	5.95162	chr1	172832518	172832519	three_prime_UTR	6.40226	chr1	172832506	172832507	three_prime_UTR	5.39855	chr1	172832527	172832528	three_prime_UTR	8.85402	chr1	172832521	172832522	three_prime_UTR	5.83526	chr1	172832527	172832528	three_prime_UTR	3.44081	B=M	B=BM	M=BM	HM
Zm00001d031008	chr1	173135382	173135383	end	3.376	chr1	173135377	173135378	end	5.00538	chr1	173135395	173135396	end	5.24747	chr1	173135381	173135382	end	6.09632	chr1	173135375	173135376	end	5.36892	chr1	173135392	173135393	end	3.39102	B=M	B=BM	M=BM	HM
Zm00001d031013	chr1	173402606	173402607	three_prime_UTR	5.62715	chr1	173402596	173402597	three_prime_UTR	5.16779	chr1	173402608	173402609	three_prime_UTR	6.56673	chr1	173402610	173402611	three_prime_UTR	8.4864	chr1	173402610	173402611	three_prime_UTR	6.48532	chr1	173402605	173402606	three_prime_UTR	3.90722	B=M	B=BM	M=BM	HM
Zm00001d031014	chr1	173445613	173445614	end	8.28306	chr1	173445688	173445689	three_prime_UTR	7.41884	chr1	173445612	173445613	end	3.9822	chr1	173445619	173445620	end	5.39346	chr1	173445618	173445619	end	4.379	chr1	173445621	173445622	end	3.20325	B>M	B>BM	M=BM	LP
Zm00001d031024	chr1	174046315	174046316	three_prime_UTR	7.5169	chr1	174046314	174046315	three_prime_UTR	8.4378	chr1	174046316	174046317	three_prime_UTR	4.71106	chr1	174046315	174046316	three_prime_UTR	7.14171	chr1	174046316	174046317	three_prime_UTR	4.53137	chr1	174046313	174046314	three_prime_UTR	6.00063	B=M	B=BM	M=BM	HM
Zm00001d031028	chr1	174132931	174132932	three_prime_UTR	6.27609	chr1	174132930	174132931	three_prime_UTR	28.7477	chr1	174132930	174132931	three_prime_UTR	11.2326	chr1	174132921	174132922	three_prime_UTR	12.4457	chr1	174132927	174132928	three_prime_UTR	8.23133	chr1	174132927	174132928	three_prime_UTR	8.60203	B=M	B=BM	M=BM	HM
Zm00001d031040	chr1	174739691	174739692	three_prime_UTR	8.15462	chr1	174739695	174739696	three_prime_UTR	6.77726	chr1	174739692	174739693	three_prime_UTR	8.48693	chr1	174739678	174739679	three_prime_UTR	6.90543	chr1	174739694	174739695	three_prime_UTR	10.477	chr1	174739691	174739692	three_prime_UTR	14.4622	B=M	B<BM	M<BM	AHP
Zm00001d031041	chr1	174754222	174754223	three_prime_UTR	9.59168	chr1	174754301	174754302	three_prime_UTR	10.2188	chr1	174754219	174754220	three_prime_UTR	7.10774	chr1	174754316	174754317	three_prime_UTR	6.79316	chr1	174754219	174754220	three_prime_UTR	3.11425	chr1	174754215	174754216	three_prime_UTR	8.65709	B=M	B=BM	M=BM	HM
Zm00001d031050	chr1	174872681	174872682	three_prime_UTR	7.11968	chr1	174872684	174872685	three_prime_UTR	6.44074	chr1	174872668	174872669	three_prime_UTR	5.63588	chr1	174872709	174872710	three_prime_UTR	4.09851	chr1	174872676	174872677	three_prime_UTR	4.79562	chr1	174872674	174872675	three_prime_UTR	4.03068	B=M	B=BM	M=BM	HM
Zm00001d031059	chr1	175156377	175156378	three_prime_UTR	12.3055	chr1	175156387	175156388	three_prime_UTR	8.83123	chr1	175156389	175156390	three_prime_UTR	14.583	chr1	175156383	175156384	three_prime_UTR	11.9165	chr1	175156375	175156376	three_prime_UTR	9.3128	chr1	175156386	175156387	three_prime_UTR	10.6153	B=M	B=BM	M=BM	HM
Zm00001d031060	chr1	175165655	175165656	three_prime_UTR	7.07057	chr1	175165639	175165640	three_prime_UTR	7.20321	chr1	175165663	175165664	three_prime_UTR	5.65608	chr1	175165657	175165658	three_prime_UTR	4.12013	chr1	175165658	175165659	three_prime_UTR	5.65422	chr1	175165660	175165661	three_prime_UTR	9.31815	B=M	B=BM	M=BM	HM
Zm00001d031061	chr1	175170538	175170539	three_prime_UTR	5.44378	chr1	175170544	175170545	three_prime_UTR	7.56191	chr1	175170534	175170535	three_prime_UTR	9.20995	chr1	175170541	175170542	three_prime_UTR	8.60515	chr1	175170549	175170550	three_prime_UTR	10.2914	chr1	175170548	175170549	three_prime_UTR	12.6273	B=M	B<BM	M=BM	HM
Zm00001d031062	chr1	175260295	175260296	three_prime_UTR	9.19328	chr1	175260297	175260298	three_prime_UTR	10.659	chr1	175260302	175260303	three_prime_UTR	8.41558	chr1	175260298	175260299	three_prime_UTR	8.79793	chr1	175260209	175260210	end	5.13137	chr1	175260297	175260298	three_prime_UTR	8.59133	B=M	B=BM	M=BM	HM
Zm00001d031065	chr1	175609318	175609319	end	11.6417	chr1	175609318	175609319	end	13.0815	chr1	175609315	175609316	end	18.208	chr1	175609307	175609308	end	6.57041	chr1	175609312	175609313	end	6.68507	chr1	175609316	175609317	end	11.2203	B=M	B=BM	M=BM	HM
Zm00001d031071	chr1	175969828	175969829	three_prime_UTR	4.22437	chr1	175969808	175969809	three_prime_UTR	5.20532	chr1	175969833	175969834	three_prime_UTR	4.91227	chr1	175969821	175969822	three_prime_UTR	4.85702	chr1	175969879	175969880	three_prime_UTR	3.38783	chr1	175969815	175969816	three_prime_UTR	4.61546	B=M	B=BM	M=BM	HM
Zm00001d031081	chr1	176353910	176353911	three_prime_UTR	10.3559	chr1	176353985	176353986	three_prime_UTR	7.6568	chr1	176353897	176353898	three_prime_UTR	9.20995	chr1	176353992	176353993	three_prime_UTR	5.23389	chr1	176353909	176353910	three_prime_UTR	9.75608	chr1	176353898	176353899	three_prime_UTR	6.4164	B=M	B=BM	M=BM	HM
Zm00001d031090	chr1	176657276	176657277	three_prime_UTR	6.67017	chr1	176657284	176657285	three_prime_UTR	9.38435	chr1	176657282	176657283	three_prime_UTR	10.0501	chr1	176657282	176657283	three_prime_UTR	9.38279	chr1	176657285	176657286	three_prime_UTR	6.93869	chr1	176657284	176657285	three_prime_UTR	7.14444	B=M	B=BM	M=BM	HM
Zm00001d031098	chr1	177158157	177158158	three_prime_UTR	9.92334	chr1	177158158	177158159	three_prime_UTR	17.6017	chr1	177158165	177158166	three_prime_UTR	11.9466	chr1	177158159	177158160	three_prime_UTR	15.0771	chr1	177158164	177158165	three_prime_UTR	8.68047	chr1	177158161	177158162	three_prime_UTR	19.6691	B=M	B=BM	M=BM	HM
Zm00001d031101	chr1	177236001	177236002	end	6.26154	chr1	177236010	177236011	end	7.01394	chr1	177236110	177236111	end	2.6029	chr1	177235987	177235988	three_prime_UTR	5.01159	chr1	177235983	177235984	three_prime_UTR	2.94434	chr1	177236002	177236003	end	3.68625	B=M	B>BM	M=BM	HM
Zm00001d031109	chr1	177583733	177583734	three_prime_UTR	10.1069	chr1	177583730	177583731	three_prime_UTR	5.84953	chr1	177583892	177583893	three_prime_UTR	9.04328	chr1	177583891	177583892	three_prime_UTR	10.6367	chr1	177583885	177583886	three_prime_UTR	12.2503	chr1	177583853	177583854	three_prime_UTR	15.3305	B=M	B<BM	M=BM	HM
Zm00001d031120	chr1	178020753	178020754	three_prime_UTR	5.3576	chr1	178020754	178020755	three_prime_UTR	6.45892	chr1	178020754	178020755	three_prime_UTR	5.6878	chr1	178020753	178020754	three_prime_UTR	5.06891	chr1	178020752	178020753	three_prime_UTR	4.54332	chr1	178020754	178020755	three_prime_UTR	5.75389	B=M	B=BM	M=BM	HM
Zm00001d031132	chr1	178993433	178993434	three_prime_UTR	4.78775	chr1	178993435	178993436	three_prime_UTR	3.89332	chr1	178993466	178993467	end	4.03453	chr1	178993432	178993433	three_prime_UTR	5.28632	chr1	178993437	178993438	three_prime_UTR	4.16646	chr1	178993435	178993436	three_prime_UTR	3.49067	B=M	B=BM	M=BM	HM
Zm00001d031136	chr1	179010394	179010395	three_prime_UTR	2.76435	chr1	179010389	179010390	three_prime_UTR	4.27711	chr1	179010385	179010386	three_prime_UTR	3.58398	chr1	179010391	179010392	three_prime_UTR	3.88395	chr1	179010394	179010395	three_prime_UTR	3.12836	chr1	179010388	179010389	three_prime_UTR	4.16224	B=M	B=BM	M=BM	HM
Zm00001d031163	chr1	180291686	180291687	end	13.4459	chr1	180291634	180291635	three_prime_UTR	12.8045	chr1	180291606	180291607	three_prime_UTR	13.4964	chr1	180291639	180291640	three_prime_UTR	12.4457	chr1	180291631	180291632	three_prime_UTR	10.2702	chr1	180291629	180291630	three_prime_UTR	9.66135	B=M	B=BM	M=BM	HM
Zm00001d031179	chr1	181314574	181314575	three_prime_UTR	9.98285	chr1	181314561	181314562	three_prime_UTR	10.7932	chr1	181314559	181314560	three_prime_UTR	7.19377	chr1	181314538	181314539	three_prime_UTR	14.2918	chr1	181314574	181314575	three_prime_UTR	6.00307	chr1	181314603	181314604	three_prime_UTR	9.37499	B=M	B=BM	M=BM	HM
Zm00001d031216	chr1	182484763	182484764	three_prime_UTR	11.7485	chr1	182484756	182484757	three_prime_UTR	10.6467	chr1	182484746	182484747	three_prime_UTR	11.3874	chr1	182484742	182484743	three_prime_UTR	11.8472	chr1	182484717	182484718	three_prime_UTR	5.09962	chr1	182484718	182484719	three_prime_UTR	11.0308	B=M	B=BM	M=BM	HM
Zm00001d031227	chr1	182705403	182705404	three_prime_UTR	5.76382	chr1	182705399	182705400	three_prime_UTR	5.39771	chr1	182705407	182705408	three_prime_UTR	5.37271	chr1	182705403	182705404	three_prime_UTR	5.51273	chr1	182705406	182705407	three_prime_UTR	5.08548	chr1	182705406	182705407	three_prime_UTR	5.61971	B=M	B=BM	M=BM	HM
Zm00001d031231	chr1	182825535	182825536	CDS	7.73315	chr1	182825477	182825478	CDS	3.33692	chr1	182825473	182825474	CDS	5.24747	chr1	182825495	182825496	CDS	9.28665	chr1	182825533	182825534	CDS	4.45296	chr1	182825537	182825538	CDS	4.6709	B=M	B=BM	M=BM	HM
Zm00001d031232	chr1	182925191	182925192	three_prime_UTR	10.1791	chr1	182925214	182925215	end	9.06381	chr1	182925246	182925247	end	7.55898	chr1	182925291	182925292	end	5.90215	chr1	182925220	182925221	end	4.89382	chr1	182925248	182925249	end	7.69483	B=M	B=BM	M=BM	HM
Zm00001d031256	chr1	184104295	184104296	three_prime_UTR	8.81475	chr1	184104281	184104282	three_prime_UTR	6.86849	chr1	184104321	184104322	three_prime_UTR	4.30479	chr1	184104300	184104301	three_prime_UTR	10.9048	chr1	184104293	184104294	three_prime_UTR	3.8722	chr1	184104298	184104299	three_prime_UTR	3.20199	B=M	B>BM	M>BM	BLP
Zm00001d031258	chr1	184111756	184111757	end	2.93525	chr1	184111770	184111771	end	2.93263	chr1	184111756	184111757	end	3.5944	chr1	184111773	184111774	end	2.86083	chr1	184111757	184111758	end	1.87596	chr1	184111772	184111773	end	2.10952	B=M	B=BM	M=BM	HM
Zm00001d031259	chr1	184113714	184113715	three_prime_UTR	4.76244	chr1	184113712	184113713	three_prime_UTR	5.10963	chr1	184113714	184113715	three_prime_UTR	4.06819	chr1	184113714	184113715	three_prime_UTR	4.61517	chr1	184113705	184113706	three_prime_UTR	4.09839	chr1	184113711	184113712	three_prime_UTR	3.90525	B=M	B=BM	M=BM	HM
Zm00001d031271	chr1	184632203	184632204	three_prime_UTR	10.5525	chr1	184632157	184632158	three_prime_UTR	9.44182	chr1	184632122	184632123	end	6.13997	chr1	184632117	184632118	end	5.01114	chr1	184632201	184632202	three_prime_UTR	13.7483	chr1	184632099	184632100	end	7.43055	B>M	B=BM	M<BM	HM
Zm00001d031281	chr1	184924668	184924669	CDS	5.90799	chr1	184924674	184924675	CDS	4.59408	chr1	184924684	184924685	CDS	6.23809	chr1	184924608	184924609	CDS	6.2333	chr1	184924634	184924635	CDS	5.15518	chr1	184924631	184924632	CDS	3.57514	B=M	B=BM	M=BM	HM
Zm00001d031318	chr1	185921351	185921352	three_prime_UTR	9.33745	chr1	185921361	185921362	three_prime_UTR	14.2315	chr1	185921362	185921363	three_prime_UTR	8.05266	chr1	185921362	185921363	three_prime_UTR	5.59606	chr1	185921361	185921362	three_prime_UTR	12.6398	chr1	185921363	185921364	three_prime_UTR	11.4197	B>M	B=BM	M<BM	HM
Zm00001d031326	chr1	186054907	186054908	end	9.68644	chr1	186054811	186054812	three_prime_UTR	8.5542	chr1	186054958	186054959	end	13.1267	chr1	186054977	186054978	end	7.51671	chr1	186054814	186054815	three_prime_UTR	11.0677	chr1	186054957	186054958	end	11.3454	B=M	B=BM	M=BM	HM
Zm00001d031327	chr1	186075258	186075259	three_prime_UTR	6.68168	chr1	186075249	186075250	three_prime_UTR	9.8441	chr1	186075245	186075246	three_prime_UTR	8.02329	chr1	186075248	186075249	three_prime_UTR	16.7166	chr1	186075247	186075248	three_prime_UTR	6.11112	chr1	186075257	186075258	three_prime_UTR	5.31437	B=M	B=BM	M>BM	HM
Zm00001d031412	chr1	189294714	189294715	three_prime_UTR	6.03868	chr1	189294714	189294715	three_prime_UTR	5.59871	chr1	189294714	189294715	three_prime_UTR	5.61038	chr1	189294714	189294715	three_prime_UTR	7.26671	chr1	189294714	189294715	three_prime_UTR	5.20085	chr1	189294713	189294714	three_prime_UTR	3.35358	B=M	B=BM	M=BM	HM
Zm00001d031418	chr1	189514516	189514517	end	8.5307	chr1	189514515	189514516	end	5.15411	chr1	189514512	189514513	end	6.86579	chr1	189514636	189514637	three_prime_UTR	7.51671	chr1	189514638	189514639	three_prime_UTR	7.60022	chr1	189514643	189514644	three_prime_UTR	10.913	B=M	B=BM	M=BM	HM
Zm00001d031429	chr1	189859889	189859890	three_prime_UTR	9.15304	chr1	189859889	189859890	three_prime_UTR	7.09793	chr1	189859891	189859892	three_prime_UTR	9.03832	chr1	189859878	189859879	three_prime_UTR	8.66206	chr1	189859889	189859890	three_prime_UTR	8.39707	chr1	189859895	189859896	three_prime_UTR	9.84559	B=M	B=BM	M=BM	HM
Zm00001d031439	chr1	190216014	190216015	three_prime_UTR	11.5969	chr1	190216014	190216015	three_prime_UTR	6.59842	chr1	190216013	190216014	three_prime_UTR	8.27176	chr1	190216014	190216015	three_prime_UTR	5.304	chr1	190216014	190216015	three_prime_UTR	4.85267	chr1	190216029	190216030	three_prime_UTR	4.26862	B=M	B>BM	M=BM	HM
Zm00001d031447	chr1	190284699	190284700	three_prime_UTR	5.76382	chr1	190284700	190284701	three_prime_UTR	8.14999	chr1	190284693	190284694	three_prime_UTR	7.81706	chr1	190284698	190284699	three_prime_UTR	7.26671	chr1	190284700	190284701	three_prime_UTR	6.17554	chr1	190284700	190284701	three_prime_UTR	6.62109	B=M	B=BM	M=BM	HM
Zm00001d031453	chr1	190556963	190556964	end	7.20302	chr1	190556958	190556959	end	5.93876	chr1	190556967	190556968	end	6.601	chr1	190556964	190556965	end	6.76551	chr1	190556958	190556959	end	3.76246	chr1	190556958	190556959	end	5.70987	B=M	B=BM	M=BM	HM
Zm00001d031459	chr1	190978348	190978349	end	8.46322	chr1	190978360	190978361	end	24.3264	chr1	190978373	190978374	end	11.9466	chr1	190978373	190978374	end	21.6724	chr1	190978375	190978376	end	22.2651	chr1	190978374	190978375	end	13.6138	B=M	B=BM	M=BM	HM
Zm00001d031473	chr1	191327949	191327950	three_prime_UTR	3.38529	chr1	191327946	191327947	three_prime_UTR	4.47032	chr1	191327936	191327937	three_prime_UTR	6.29455	chr1	191327934	191327935	three_prime_UTR	6.15718	chr1	191327966	191327967	three_prime_UTR	4.69099	chr1	191327949	191327950	three_prime_UTR	5.59166	B=M	B=BM	M=BM	HM
Zm00001d031481	chr1	191521252	191521253	end	7.95401	chr1	191521250	191521251	end	6.98058	chr1	191521251	191521252	end	5.43104	chr1	191521251	191521252	end	6.34797	chr1	191521219	191521220	three_prime_UTR	6.77635	chr1	191521191	191521192	three_prime_UTR	7.12752	B=M	B=BM	M=BM	HM
Zm00001d031503	chr1	192156330	192156331	end	3.2109	chr1	192156334	192156335	end	3.5489	chr1	192156331	192156332	end	3.36211	chr1	192156331	192156332	end	2.93669	chr1	192156332	192156333	end	2.70054	chr1	192156330	192156331	end	2.60019	B=M	B=BM	M=BM	HM
Zm00001d031505	chr1	192252562	192252563	three_prime_UTR	11.6417	chr1	192252561	192252562	three_prime_UTR	13.849	chr1	192252563	192252564	three_prime_UTR	6.08926	chr1	192252562	192252563	three_prime_UTR	8.74405	chr1	192252560	192252561	three_prime_UTR	9.2018	chr1	192252560	192252561	three_prime_UTR	16.3912	B>M	B=BM	M=BM	HM
Zm00001d031522	chr1	192762118	192762119	three_prime_UTR	6.05677	chr1	192762107	192762108	three_prime_UTR	4.00021	chr1	192762273	192762274	three_prime_UTR	6.43907	chr1	192762222	192762223	three_prime_UTR	6.19968	chr1	192762117	192762118	three_prime_UTR	3.46582	chr1	192762143	192762144	three_prime_UTR	2.67747	B=M	B=BM	M>BM	HM
Zm00001d031525	chr1	192897784	192897785	three_prime_UTR	5.56484	chr1	192897771	192897772	three_prime_UTR	8.0662	chr1	192897784	192897785	three_prime_UTR	7.21642	chr1	192897775	192897776	three_prime_UTR	6.93717	chr1	192897784	192897785	three_prime_UTR	5.57163	chr1	192897771	192897772	three_prime_UTR	5.04442	B=M	B=BM	M=BM	HM
Zm00001d031527	chr1	192956327	192956328	three_prime_UTR	5.78299	chr1	192956326	192956327	three_prime_UTR	8.67072	chr1	192956313	192956314	three_prime_UTR	2.79136	chr1	192956327	192956328	three_prime_UTR	6.25264	chr1	192956321	192956322	three_prime_UTR	4.29797	chr1	192956319	192956320	three_prime_UTR	3.86029	B=M	B>BM	M=BM	HM
Zm00001d031532	chr1	193256758	193256759	three_prime_UTR	5.04471	chr1	193256895	193256896	three_prime_UTR	10.5453	chr1	193256738	193256739	three_prime_UTR	3.78604	chr1	193256738	193256739	three_prime_UTR	5.28998	chr1	193256858	193256859	three_prime_UTR	5.72524	chr1	193256737	193256738	three_prime_UTR	3.882	B=M	B=BM	M=BM	HM
Zm00001d031534	chr1	193343079	193343080	three_prime_UTR	6.19196	chr1	193343110	193343111	three_prime_UTR	8.14401	chr1	193343075	193343076	three_prime_UTR	8.90995	chr1	193343104	193343105	three_prime_UTR	7.41719	chr1	193343078	193343079	three_prime_UTR	5.50422	chr1	193343129	193343130	three_prime_UTR	3.94948	B=M	B=BM	M>BM	HM
Zm00001d031539	chr1	193697095	193697096	three_prime_UTR	15.3461	chr1	193697041	193697042	three_prime_UTR	15.6479	chr1	193697086	193697087	three_prime_UTR	12.4076	chr1	193697095	193697096	three_prime_UTR	12.2991	chr1	193697094	193697095	three_prime_UTR	8.33827	chr1	193697085	193697086	three_prime_UTR	7.11436	B=M	B>BM	M>BM	BLP
Zm00001d031540	chr1	193701390	193701391	end	7.73315	chr1	193701383	193701384	end	11.0821	chr1	193701466	193701467	three_prime_UTR	9.99258	chr1	193701383	193701384	end	3.38868	chr1	193701451	193701452	three_prime_UTR	6.40231	chr1	193701407	193701408	end	4.44275	B=M	B>BM	M=BM	HM
Zm00001d031543	chr1	193780366	193780367	three_prime_UTR	4.94042	chr1	193780363	193780364	three_prime_UTR	7.10498	chr1	193780351	193780352	three_prime_UTR	8.63441	chr1	193780332	193780333	three_prime_UTR	7.46142	chr1	193780397	193780398	three_prime_UTR	5.00958	chr1	193780301	193780302	three_prime_UTR	3.63651	B=M	B=BM	M>BM	HM
Zm00001d031560	chr1	194270124	194270125	three_prime_UTR	8.09818	chr1	194270125	194270126	three_prime_UTR	8.45868	chr1	194270121	194270122	three_prime_UTR	7.14588	chr1	194270124	194270125	three_prime_UTR	9.6094	chr1	194270118	194270119	three_prime_UTR	5.63315	chr1	194270125	194270126	three_prime_UTR	7.3234	B=M	B=BM	M=BM	HM
Zm00001d031569	chr1	194691650	194691651	three_prime_UTR	9.98285	chr1	194691652	194691653	three_prime_UTR	6.10801	chr1	194691607	194691608	three_prime_UTR	4.5707	chr1	194691654	194691655	three_prime_UTR	7.14988	chr1	194691652	194691653	three_prime_UTR	4.7015	chr1	194691652	194691653	three_prime_UTR	6.67112	B=M	B=BM	M=BM	HM
Zm00001d031570	chr1	194692256	194692257	end	8.81895	chr1	194692252	194692253	end	10.6241	chr1	194692253	194692254	end	7.70343	chr1	194692256	194692257	end	4.46868	chr1	194692255	194692256	end	4.83909	chr1	194692253	194692254	end	4.40496	B=M	B>BM	M=BM	HM
Zm00001d031580	chr1	195291801	195291802	three_prime_UTR	4.24814	chr1	195291801	195291802	three_prime_UTR	4.08553	chr1	195291802	195291803	three_prime_UTR	4.29852	chr1	195291798	195291799	three_prime_UTR	3.96147	chr1	195291802	195291803	three_prime_UTR	3.1152	chr1	195291801	195291802	three_prime_UTR	2.6311	B=M	B=BM	M=BM	HM
Zm00001d031581	chr1	195397230	195397231	intron	9.89583	chr1	195397232	195397233	intron	6.34904	chr1	195397273	195397274	intron	6.27132	chr1	195397228	195397229	intron	4.78839	chr1	195397227	195397228	intron	5.68736	chr1	195397228	195397229	intron	5.61375	B=M	B=BM	M=BM	HM
Zm00001d031602	chr1	195965668	195965669	three_prime_UTR	6.25053	chr1	195965601	195965602	end	4.02328	chr1	195965543	195965544	end	3.41767	chr1	195965555	195965556	end	4.28759	chr1	195965600	195965601	end	3.63465	chr1	195965559	195965560	end	3.24691	B=M	B=BM	M=BM	HM
Zm00001d031611	chr1	196150722	196150723	three_prime_UTR	6.50484	chr1	196150775	196150776	three_prime_UTR	7.88246	chr1	196150722	196150723	three_prime_UTR	10.0713	chr1	196150717	196150718	three_prime_UTR	8.35275	chr1	196150721	196150722	three_prime_UTR	7.50384	chr1	196150721	196150722	three_prime_UTR	6.08379	B=M	B=BM	M=BM	HM
Zm00001d031617	chr1	196227910	196227911	end	6.11386	chr1	196227917	196227918	three_prime_UTR	3.7284	chr1	196227859	196227860	end	6.98639	chr1	196227847	196227848	end	6.29236	chr1	196227924	196227925	three_prime_UTR	4.51757	chr1	196227924	196227925	three_prime_UTR	6.56249	B=M	B=BM	M=BM	HM
Zm00001d031621	chr1	196583722	196583723	three_prime_UTR	7.10227	chr1	196583590	196583591	end	3.27591	chr1	196583587	196583588	end	2.72804	chr1	196583600	196583601	end	5.13693	chr1	196583583	196583584	end	2.43678	chr1	196583604	196583605	end	2.20128	B=M	B>BM	M=BM	HM
Zm00001d031627	chr1	196865361	196865362	end	4.47129	chr1	196865358	196865359	end	6.30417	chr1	196865325	196865326	three_prime_UTR	9.21884	chr1	196865358	196865359	end	4.5105	chr1	196865358	196865359	end	5.45734	chr1	196865387	196865388	end	4.92533	B=M	B=BM	M=BM	HM
Zm00001d031632	chr1	196904616	196904617	three_prime_UTR	12.181	chr1	196904595	196904596	three_prime_UTR	17.1836	chr1	196904618	196904619	three_prime_UTR	9.95207	chr1	196904613	196904614	three_prime_UTR	11.669	chr1	196904616	196904617	three_prime_UTR	17.1284	chr1	196904615	196904616	three_prime_UTR	9.42514	B=M	B=BM	M=BM	HM
Zm00001d031634	chr1	196940466	196940467	three_prime_UTR	8.11619	chr1	196940528	196940529	three_prime_UTR	14.0657	chr1	196940508	196940509	three_prime_UTR	5.87168	chr1	196940542	196940543	three_prime_UTR	7.51671	chr1	196940477	196940478	three_prime_UTR	6.15326	chr1	196940512	196940513	three_prime_UTR	9.64145	B=M	B=BM	M=BM	HM
Zm00001d031637	chr1	197049602	197049603	three_prime_UTR	2.52236	chr1	197049603	197049604	three_prime_UTR	2.70563	chr1	197049433	197049434	three_prime_UTR	7.84363	chr1	197049435	197049436	three_prime_UTR	8.17404	chr1	197049449	197049450	three_prime_UTR	6.47861	chr1	197049447	197049448	three_prime_UTR	7.88331	B<M	B<BM	M=BM	HM
Zm00001d031640	chr1	197109054	197109055	end	5.88103	chr1	197109035	197109036	three_prime_UTR	4.62661	chr1	197109044	197109045	three_prime_UTR	4.5707	chr1	197109002	197109003	three_prime_UTR	6.35253	chr1	197109019	197109020	three_prime_UTR	4.4641	chr1	197109019	197109020	three_prime_UTR	4.6928	B=M	B=BM	M=BM	HM
Zm00001d031641	chr1	197115470	197115471	three_prime_UTR	18.4836	chr1	197115471	197115472	three_prime_UTR	25.5938	chr1	197115439	197115440	three_prime_UTR	10.9788	chr1	197115487	197115488	three_prime_UTR	11.8604	chr1	197115438	197115439	three_prime_UTR	14.1653	chr1	197115458	197115459	three_prime_UTR	11.2102	B>M	B>BM	M=BM	HM
Zm00001d031667	chr1	198119521	198119522	three_prime_UTR	6.66055	chr1	198119532	198119533	three_prime_UTR	17.6846	chr1	198119542	198119543	three_prime_UTR	7.59162	chr1	198119524	198119525	three_prime_UTR	11.8604	chr1	198119531	198119532	three_prime_UTR	11.6961	chr1	198119531	198119532	three_prime_UTR	25.6319	B=M	B=BM	M<BM	HM
Zm00001d031676	chr1	198304715	198304716	three_prime_UTR	11.6006	chr1	198304738	198304739	three_prime_UTR	9.1936	chr1	198304679	198304680	three_prime_UTR	8.95977	chr1	198304665	198304666	three_prime_UTR	3.84209	chr1	198304725	198304726	three_prime_UTR	6.84247	chr1	198304745	198304746	three_prime_UTR	7.20172	B=M	B=BM	M=BM	HM
Zm00001d031684	chr1	198619906	198619907	end	6.35721	chr1	198619921	198619922	end	12.2837	chr1	198619912	198619913	end	9.05511	chr1	198619917	198619918	end	8.7537	chr1	198619907	198619908	end	5.75365	chr1	198619920	198619921	end	7.29166	B=M	B=BM	M=BM	HM
Zm00001d031691	chr1	198671796	198671797	three_prime_UTR	4.64623	chr1	198671772	198671773	three_prime_UTR	11.3717	chr1	198671773	198671774	three_prime_UTR	10.956	chr1	198671803	198671804	three_prime_UTR	10.1068	chr1	198671745	198671746	end	8.69605	chr1	198671709	198671710	end	6.11096	B=M	B=BM	M=BM	HM
Zm00001d031696	chr1	198750017	198750018	three_prime_UTR	5.77478	chr1	198750031	198750032	three_prime_UTR	5.74755	chr1	198750028	198750029	three_prime_UTR	4.72312	chr1	198750024	198750025	three_prime_UTR	5.26193	chr1	198750024	198750025	three_prime_UTR	5.25014	chr1	198750017	198750018	three_prime_UTR	5.8096	B=M	B=BM	M=BM	HM
Zm00001d031701	chr1	198847760	198847761	end	10.6534	chr1	198847746	198847747	end	10.8429	chr1	198847785	198847786	end	10.253	chr1	198847789	198847790	end	5.81337	chr1	198847761	198847762	end	6.55666	chr1	198847760	198847761	end	8.80992	B=M	B=BM	M=BM	HM
Zm00001d031705	chr1	199019327	199019328	three_prime_UTR	9.29246	chr1	199019336	199019337	three_prime_UTR	13.5416	chr1	199019322	199019323	three_prime_UTR	6.65746	chr1	199019317	199019318	three_prime_UTR	7.18337	chr1	199019316	199019317	three_prime_UTR	5.2797	chr1	199019327	199019328	three_prime_UTR	5.29356	B>M	B>BM	M=BM	LP
Zm00001d031707	chr1	199078853	199078854	three_prime_UTR	14.8513	chr1	199078852	199078853	three_prime_UTR	9.58255	chr1	199078853	199078854	three_prime_UTR	18.3221	chr1	199078853	199078854	three_prime_UTR	17.5907	chr1	199078854	199078855	three_prime_UTR	6.43992	chr1	199078853	199078854	three_prime_UTR	9.30014	B=M	B=BM	M>BM	HM
Zm00001d031712	chr1	199132376	199132377	three_prime_UTR	8.68408	chr1	199132383	199132384	three_prime_UTR	6.6965	chr1	199132372	199132373	three_prime_UTR	7.50484	chr1	199132371	199132372	three_prime_UTR	5.08592	chr1	199132375	199132376	three_prime_UTR	6.13759	chr1	199132372	199132373	three_prime_UTR	5.02942	B=M	B=BM	M=BM	HM
Zm00001d031727	chr1	199718513	199718514	end	2.93446	chr1	199718479	199718480	end	2.5305	chr1	199718502	199718503	end	1.9647	chr1	199718480	199718481	end	2.61721	chr1	199718511	199718512	end	2.40123	chr1	199718505	199718506	end	1.72041	B=M	B=BM	M=BM	HM
Zm00001d031729	chr1	199829433	199829434	three_prime_UTR	6.04051	chr1	199829435	199829436	three_prime_UTR	4.17824	chr1	199829410	199829411	three_prime_UTR	6.21524	chr1	199829407	199829408	three_prime_UTR	6.06961	chr1	199829416	199829417	three_prime_UTR	5.71708	chr1	199829417	199829418	three_prime_UTR	5.90933	B=M	B=BM	M=BM	HM
Zm00001d031738	chr1	200305617	200305618	end	2.51935	chr1	200305618	200305619	end	4.06057	chr1	200305595	200305596	end	2.44524	chr1	200305617	200305618	end	2.652	chr1	200305617	200305618	end	2.24492	chr1	200305594	200305595	end	2.56816	B=M	B=BM	M=BM	HM
Zm00001d031740	chr1	200312449	200312450	end	19.1504	chr1	200312450	200312451	end	15.4085	chr1	200312449	200312450	end	7.59162	chr1	200312453	200312454	end	12.1945	chr1	200312449	200312450	end	12.3814	chr1	200312463	200312464	end	10.2528	B>M	B>BM	M=BM	HM
Zm00001d031747	chr1	200678590	200678591	three_prime_UTR	4.51346	chr1	200678535	200678536	end	4.27495	chr1	200678591	200678592	three_prime_UTR	5.80307	chr1	200678536	200678537	end	4.89022	chr1	200678592	200678593	three_prime_UTR	3.17534	chr1	200678531	200678532	end	3.35295	B=M	B=BM	M>BM	HM
Zm00001d031749	chr1	200686480	200686481	three_prime_UTR	2.57022	chr1	200686464	200686465	three_prime_UTR	2.57179	chr1	200686466	200686467	three_prime_UTR	2.53233	chr1	200686446	200686447	three_prime_UTR	4.95686	chr1	200686476	200686477	three_prime_UTR	2.6998	chr1	200686465	200686466	three_prime_UTR	3.4379	B=M	B=BM	M=BM	HM
Zm00001d031764	chr1	201106153	201106154	three_prime_UTR	11.566	chr1	201106173	201106174	three_prime_UTR	9.45895	chr1	201106136	201106137	three_prime_UTR	8.5137	chr1	201106135	201106136	three_prime_UTR	8.4864	chr1	201106160	201106161	three_prime_UTR	14.4709	chr1	201106136	201106137	three_prime_UTR	9.48896	B=M	B=BM	M=BM	HM
Zm00001d031783	chr1	201737689	201737690	three_prime_UTR	8.65277	chr1	201737763	201737764	three_prime_UTR	7.84302	chr1	201737704	201737705	three_prime_UTR	7.02179	chr1	201737685	201737686	three_prime_UTR	5.47637	chr1	201737665	201737666	three_prime_UTR	9.19631	chr1	201737667	201737668	three_prime_UTR	9.67514	B=M	B=BM	M=BM	HM
Zm00001d031784	chr1	201763532	201763533	three_prime_UTR	7.4673	chr1	201763556	201763557	three_prime_UTR	23.2551	chr1	201763566	201763567	three_prime_UTR	20.3004	chr1	201763567	201763568	three_prime_UTR	8.77029	chr1	201763541	201763542	three_prime_UTR	10.6759	chr1	201763539	201763540	three_prime_UTR	19.7474	B=M	B=BM	M=BM	HM
Zm00001d031790	chr1	201952135	201952136	three_prime_UTR	8.08469	chr1	201952113	201952114	end	20.4271	chr1	201952042	201952043	end	3.90155	chr1	201952121	201952122	end	14.1993	chr1	201952132	201952133	three_prime_UTR	21.1563	chr1	201952131	201952132	three_prime_UTR	23.7174	B=M	B=BM	M<BM	HM
Zm00001d031793	chr1	202089046	202089047	three_prime_UTR	8.89573	chr1	202088908	202088909	three_prime_UTR	7.56191	chr1	202088868	202088869	three_prime_UTR	4.42352	chr1	202088864	202088865	three_prime_UTR	11.669	chr1	202089062	202089063	three_prime_UTR	12.9713	chr1	202089048	202089049	three_prime_UTR	15.1043	B=M	B<BM	M=BM	HM
Zm00001d031799	chr1	202178758	202178759	end	8.64573	chr1	202178755	202178756	end	6.79112	chr1	202178758	202178759	end	6.46794	chr1	202178737	202178738	end	5.58439	chr1	202178719	202178720	end	7.68277	chr1	202178754	202178755	end	5.31095	B=M	B=BM	M=BM	HM
Zm00001d031802	chr1	202216857	202216858	end	12.8733	chr1	202216857	202216858	end	11.9357	chr1	202216857	202216858	end	6.86579	chr1	202216859	202216860	end	6.51432	chr1	202216857	202216858	end	7.52491	chr1	202216858	202216859	end	6.75352	B>M	B>BM	M=BM	HM
Zm00001d031817	chr1	202896212	202896213	three_prime_UTR	11.5979	chr1	202896266	202896267	three_prime_UTR	8.83123	chr1	202896198	202896199	three_prime_UTR	9.36512	chr1	202896210	202896211	three_prime_UTR	9.64075	chr1	202896212	202896213	three_prime_UTR	7.81689	chr1	202896211	202896212	three_prime_UTR	6.97043	B=M	B=BM	M=BM	HM
Zm00001d031825	chr1	202993110	202993111	three_prime_UTR	2.64631	chr1	202993111	202993112	three_prime_UTR	2.4998	chr1	202993116	202993117	three_prime_UTR	2.42072	chr1	202993080	202993081	three_prime_UTR	4.96976	chr1	202993115	202993116	three_prime_UTR	2.50007	chr1	202993118	202993119	three_prime_UTR	2.3743	B=M	B=BM	M=BM	HM
Zm00001d031832	chr1	203118800	203118801	three_prime_UTR	14.6941	chr1	203118820	203118821	three_prime_UTR	17.2015	chr1	203118821	203118822	three_prime_UTR	8.02981	chr1	203118820	203118821	three_prime_UTR	16.4225	chr1	203118820	203118821	three_prime_UTR	6.08621	chr1	203118820	203118821	three_prime_UTR	7.29166	B=M	B>BM	M>BM	BLP
Zm00001d031847	chr1	203989935	203989936	three_prime_UTR	7.24312	chr1	203989993	203989994	three_prime_UTR	16.8955	chr1	203989953	203989954	three_prime_UTR	8.43804	chr1	203989993	203989994	three_prime_UTR	8.18576	chr1	203989992	203989993	three_prime_UTR	8.95882	chr1	203989938	203989939	three_prime_UTR	5.1434	B=M	B=BM	M=BM	HM
Zm00001d031856	chr1	204243437	204243438	three_prime_UTR	2.89604	chr1	204243361	204243362	three_prime_UTR	17.0727	chr1	204243330	204243331	three_prime_UTR	14.8066	chr1	204243330	204243331	three_prime_UTR	12.7399	chr1	204243402	204243403	three_prime_UTR	7.81562	chr1	204243331	204243332	three_prime_UTR	12.104	B=M	B=BM	M=BM	HM
Zm00001d031863	chr1	204518625	204518626	three_prime_UTR	11.2843	chr1	204518608	204518609	three_prime_UTR	19.6495	chr1	204518616	204518617	three_prime_UTR	19.4019	chr1	204518606	204518607	three_prime_UTR	13.1969	chr1	204518627	204518628	three_prime_UTR	11.4741	chr1	204518626	204518627	three_prime_UTR	14.6111	B=M	B=BM	M=BM	HM
Zm00001d031870	chr1	204746258	204746259	three_prime_UTR	13.3849	chr1	204746257	204746258	three_prime_UTR	11.5083	chr1	204746246	204746247	three_prime_UTR	11.5135	chr1	204746240	204746241	three_prime_UTR	10.2258	chr1	204746257	204746258	three_prime_UTR	9.65196	chr1	204746258	204746259	three_prime_UTR	10.4032	B=M	B=BM	M=BM	HM
Zm00001d031872	chr1	204948437	204948438	end	16.8814	chr1	204948432	204948433	end	10.4505	chr1	204948437	204948438	end	9.05511	chr1	204948437	204948438	end	6.88258	chr1	204948438	204948439	end	18.7557	chr1	204948436	204948437	end	12.1676	B>M	B=BM	M<BM	HM
Zm00001d031891	chr1	205441348	205441349	three_prime_UTR	4.21474	chr1	205441340	205441341	three_prime_UTR	5.0596	chr1	205441330	205441331	end	3.19288	chr1	205441330	205441331	end	7.19586	chr1	205441343	205441344	three_prime_UTR	3.76921	chr1	205441336	205441337	three_prime_UTR	3.03987	B=M	B=BM	M=BM	HM
Zm00001d031898	chr1	205930084	205930085	three_prime_UTR	3.82332	chr1	205930054	205930055	three_prime_UTR	3.33692	chr1	205930068	205930069	three_prime_UTR	5.38726	chr1	205930052	205930053	three_prime_UTR	6.74893	chr1	205930066	205930067	three_prime_UTR	4.03257	chr1	205930053	205930054	three_prime_UTR	3.89629	B=M	B=BM	M=BM	HM
Zm00001d031908	chr1	206405841	206405842	three_prime_UTR	3.40938	chr1	206405871	206405872	three_prime_UTR	2.55161	chr1	206405854	206405855	three_prime_UTR	2.39434	chr1	206405856	206405857	three_prime_UTR	2.24596	chr1	206405866	206405867	three_prime_UTR	2.91839	chr1	206405867	206405868	three_prime_UTR	1.87625	B=M	B=BM	M=BM	HM
Zm00001d031923	chr1	206917796	206917797	three_prime_UTR	12.1398	chr1	206917801	206917802	three_prime_UTR	11.6891	chr1	206917807	206917808	three_prime_UTR	11.4172	chr1	206917794	206917795	three_prime_UTR	12.1453	chr1	206917805	206917806	three_prime_UTR	13.2931	chr1	206917797	206917798	three_prime_UTR	11.769	B=M	B=BM	M=BM	HM
Zm00001d031929	chr1	207100176	207100177	three_prime_UTR	6.85892	chr1	207100178	207100179	three_prime_UTR	17.2786	chr1	207100199	207100200	three_prime_UTR	11.7047	chr1	207100185	207100186	three_prime_UTR	13.8652	chr1	207100182	207100183	three_prime_UTR	10.8422	chr1	207100181	207100182	three_prime_UTR	9.60775	B=M	B=BM	M=BM	HM
Zm00001d031939	chr1	207515673	207515674	three_prime_UTR	6.53697	chr1	207515664	207515665	three_prime_UTR	7.88964	chr1	207515651	207515652	three_prime_UTR	9.82592	chr1	207515651	207515652	three_prime_UTR	5.27876	chr1	207515666	207515667	three_prime_UTR	5.30353	chr1	207515648	207515649	three_prime_UTR	6.75352	B=M	B=BM	M=BM	HM
Zm00001d031941	chr1	207591656	207591657	end	6.74358	chr1	207591657	207591658	end	6.76958	chr1	207591669	207591670	end	6.48228	chr1	207591660	207591661	end	5.97693	chr1	207591655	207591656	end	4.02789	chr1	207591658	207591659	end	3.50492	B=M	B>BM	M>BM	BLP
Zm00001d031942	chr1	207639586	207639587	three_prime_UTR	6.96935	chr1	207639584	207639585	three_prime_UTR	14.0659	chr1	207639586	207639587	three_prime_UTR	11.1374	chr1	207639586	207639587	three_prime_UTR	4.91613	chr1	207639584	207639585	three_prime_UTR	4.22852	chr1	207639570	207639571	three_prime_UTR	3.42421	B=M	B>BM	M>BM	BLP
Zm00001d031945	chr1	207697974	207697975	three_prime_UTR	2.20144	chr1	207697992	207697993	three_prime_UTR	4.85666	chr1	207697997	207697998	three_prime_UTR	2.98961	chr1	207697998	207697999	three_prime_UTR	2.4979	chr1	207697995	207697996	three_prime_UTR	3.04311	chr1	207697976	207697977	three_prime_UTR	2.68882	B=M	B=BM	M=BM	HM
Zm00001d031948	chr1	207754488	207754489	end	2.72823	chr1	207754472	207754473	end	3.06746	chr1	207754472	207754473	end	7.6363	chr1	207754464	207754465	end	6.1249	chr1	207754473	207754474	end	2.64687	chr1	207754477	207754478	end	2.87577	B<M	B=BM	M>BM	LP
Zm00001d031953	chr1	207932672	207932673	three_prime_UTR	4.18836	chr1	207932654	207932655	three_prime_UTR	5.02911	chr1	207932646	207932647	three_prime_UTR	7.50829	chr1	207932650	207932651	three_prime_UTR	5.01146	chr1	207932674	207932675	three_prime_UTR	2.63441	chr1	207932650	207932651	three_prime_UTR	4.10905	B=M	B=BM	M>BM	HM
Zm00001d031961	chr1	208050441	208050442	three_prime_UTR	8.60739	chr1	208050431	208050432	three_prime_UTR	9.22611	chr1	208050431	208050432	three_prime_UTR	8.8076	chr1	208050440	208050441	three_prime_UTR	5.45664	chr1	208050452	208050453	intron	8.14848	chr1	208050461	208050462	intron	5.61375	B=M	B=BM	M=BM	HM
Zm00001d031963	chr1	208073766	208073767	three_prime_UTR	9.98848	chr1	208073775	208073776	three_prime_UTR	8.21361	chr1	208073877	208073878	end	3.09023	chr1	208073775	208073776	three_prime_UTR	12.8627	chr1	208073771	208073772	three_prime_UTR	7.40912	chr1	208073774	208073775	three_prime_UTR	10.2868	B=M	B=BM	M=BM	HM
Zm00001d031967	chr1	208218385	208218386	three_prime_UTR	6.69557	chr1	208218389	208218390	three_prime_UTR	13.393	chr1	208218382	208218383	three_prime_UTR	12.2078	chr1	208218382	208218383	three_prime_UTR	8.60322	chr1	208218384	208218385	three_prime_UTR	8.34688	chr1	208218383	208218384	three_prime_UTR	9.37499	B=M	B=BM	M=BM	HM
Zm00001d031981	chr1	208517309	208517310	three_prime_UTR	14.0874	chr1	208517303	208517304	three_prime_UTR	14.2255	chr1	208517308	208517309	three_prime_UTR	8.84703	chr1	208517292	208517293	three_prime_UTR	13.5744	chr1	208517289	208517290	three_prime_UTR	10.2438	chr1	208517298	208517299	three_prime_UTR	15.5927	B=M	B=BM	M=BM	HM
Zm00001d031986	chr1	208747039	208747040	three_prime_UTR	13.3718	chr1	208747050	208747051	three_prime_UTR	16.4474	chr1	208747038	208747039	three_prime_UTR	15.9213	chr1	208747052	208747053	three_prime_UTR	14.3667	chr1	208747041	208747042	three_prime_UTR	9.89948	chr1	208747020	208747021	three_prime_UTR	8.10338	B=M	B>BM	M>BM	BLP
Zm00001d031988	chr1	208835534	208835535	three_prime_UTR	17.1248	chr1	208835533	208835534	three_prime_UTR	11.3421	chr1	208835534	208835535	three_prime_UTR	16.4157	chr1	208835534	208835535	three_prime_UTR	7.74026	chr1	208835562	208835563	three_prime_UTR	7.31674	chr1	208835562	208835563	three_prime_UTR	3.6639	B=M	B>BM	M>BM	BLP
Zm00001d031995	chr1	209027168	209027169	three_prime_UTR	6.47855	chr1	209027111	209027112	end	3.36171	chr1	209027143	209027144	end	3.57269	chr1	209027131	209027132	end	4.7331	chr1	209027157	209027158	end	7.73277	chr1	209027163	209027164	end	7.20943	B=M	B=BM	M<BM	HM
Zm00001d031997	chr1	209098384	209098385	end	2.45154	chr1	209098377	209098378	end	2.81773	chr1	209098467	209098468	three_prime_UTR	3.99694	chr1	209098467	209098468	three_prime_UTR	3.90907	chr1	209098386	209098387	end	2.01063	chr1	209098458	209098459	three_prime_UTR	3.55789	B=M	B=BM	M=BM	HM
Zm00001d032019	chr1	209576647	209576648	three_prime_UTR	6.51306	chr1	209576645	209576646	three_prime_UTR	6.79458	chr1	209576646	209576647	three_prime_UTR	4.43831	chr1	209576647	209576648	three_prime_UTR	6.30639	chr1	209576642	209576643	three_prime_UTR	3.92248	chr1	209576646	209576647	three_prime_UTR	3.83187	B=M	B>BM	M=BM	HM
Zm00001d032031	chr1	209984122	209984123	three_prime_UTR	9.54482	chr1	209984123	209984124	three_prime_UTR	12.216	chr1	209984121	209984122	three_prime_UTR	16.4157	chr1	209984122	209984123	three_prime_UTR	7.62888	chr1	209984121	209984122	three_prime_UTR	21.481	chr1	209984121	209984122	three_prime_UTR	9.37499	B=M	B=BM	M=BM	HM
Zm00001d032049	chr1	210749191	210749192	end	6.43833	chr1	210749191	210749192	end	9.8441	chr1	210749206	210749207	end	8.59703	chr1	210749207	210749208	end	6.93258	chr1	210749179	210749180	end	7.83219	chr1	210749189	210749190	end	6.96766	B=M	B=BM	M=BM	HM
Zm00001d032060	chr1	211112482	211112483	end	5.22156	chr1	211112483	211112484	end	4.57254	chr1	211112551	211112552	end	5.19191	chr1	211112526	211112527	end	7.55084	chr1	211112498	211112499	end	5.07942	chr1	211112499	211112500	end	3.32797	B=M	B=BM	M=BM	HM
Zm00001d032073	chr1	211495862	211495863	intron	10.1472	chr1	211495846	211495847	intron	7.84302	chr1	211495861	211495862	intron	9.93578	chr1	211495864	211495865	intron	5.45664	chr1	211495855	211495856	intron	12.3301	chr1	211495860	211495861	intron	12.8328	B=M	B=BM	M<BM	HM
Zm00001d032078	chr1	211796435	211796436	three_prime_UTR	20.6084	chr1	211796457	211796458	three_prime_UTR	15.4085	chr1	211796433	211796434	three_prime_UTR	13.8552	chr1	211796436	211796437	three_prime_UTR	13.6789	chr1	211796464	211796465	three_prime_UTR	22.8523	chr1	211796432	211796433	three_prime_UTR	21.6427	B=M	B=BM	M<BM	HM
Zm00001d032099	chr1	212671253	212671254	three_prime_UTR	17.3681	chr1	212671248	212671249	three_prime_UTR	11.4314	chr1	212671252	212671253	three_prime_UTR	17.557	chr1	212671249	212671250	three_prime_UTR	14.8675	chr1	212671249	212671250	three_prime_UTR	13.137	chr1	212671254	212671255	three_prime_UTR	10.5386	B=M	B=BM	M=BM	HM
Zm00001d032111	chr1	213321352	213321353	three_prime_UTR	14.2586	chr1	213321352	213321353	three_prime_UTR	16.9102	chr1	213321338	213321339	three_prime_UTR	18.737	chr1	213321332	213321333	three_prime_UTR	9.24344	chr1	213321329	213321330	three_prime_UTR	13.3589	chr1	213321355	213321356	three_prime_UTR	11.9532	B=M	B=BM	M=BM	HM
Zm00001d032112	chr1	213434791	213434792	end	16.125	chr1	213434791	213434792	end	14.2315	chr1	213434789	213434790	end	11.4172	chr1	213434785	213434786	end	12.6217	chr1	213434796	213434797	end	7.01763	chr1	213434795	213434796	end	21.5914	B=M	B=BM	M=BM	HM
Zm00001d032123	chr1	213820338	213820339	three_prime_UTR	7.22395	chr1	213820304	213820305	three_prime_UTR	11.8237	chr1	213820320	213820321	three_prime_UTR	17.0274	chr1	213820308	213820309	three_prime_UTR	10.2239	chr1	213820308	213820309	three_prime_UTR	21.6731	chr1	213820309	213820310	three_prime_UTR	7.5576	B=M	B=BM	M=BM	HM
Zm00001d032127	chr1	213901133	213901134	three_prime_UTR	11.578	chr1	213901139	213901140	three_prime_UTR	7.49013	chr1	213901141	213901142	three_prime_UTR	9.64029	chr1	213901139	213901140	three_prime_UTR	9.10442	chr1	213901134	213901135	three_prime_UTR	8.20371	chr1	213901139	213901140	three_prime_UTR	10.4216	B=M	B=BM	M=BM	HM
Zm00001d032156	chr1	214676256	214676257	three_prime_UTR	6.77989	chr1	214676255	214676256	three_prime_UTR	8.48739	chr1	214676265	214676266	three_prime_UTR	6.24033	chr1	214676277	214676278	three_prime_UTR	11.1041	chr1	214676256	214676257	three_prime_UTR	5.35688	chr1	214676258	214676259	three_prime_UTR	4.23574	B=M	B=BM	M>BM	HM
Zm00001d032157	chr1	214724908	214724909	three_prime_UTR	21.1066	chr1	214724909	214724910	three_prime_UTR	24.3264	chr1	214724935	214724936	three_prime_UTR	12.8391	chr1	214724932	214724933	three_prime_UTR	11.5263	chr1	214724908	214724909	three_prime_UTR	18.7864	chr1	214724908	214724909	three_prime_UTR	20.5729	B>M	B=BM	M<BM	HM
Zm00001d032160	chr1	214992772	214992773	three_prime_UTR	10.2884	chr1	214992749	214992750	three_prime_UTR	8.83123	chr1	214992775	214992776	three_prime_UTR	7.30398	chr1	214992773	214992774	three_prime_UTR	12.0606	chr1	214992777	214992778	three_prime_UTR	9.45084	chr1	214992743	214992744	three_prime_UTR	4.1746	B=M	B=BM	M=BM	HM
Zm00001d032165	chr1	215245891	215245892	intron	6.90391	chr1	215245904	215245905	intron	11.3918	chr1	215245890	215245891	intron	8.48412	chr1	215245890	215245891	intron	9.99996	chr1	215245907	215245908	intron	15.0498	chr1	215245893	215245894	intron	22.4406	B=M	B<BM	M<BM	AHP
Zm00001d032166	chr1	215348206	215348207	three_prime_UTR	11.881	chr1	215348207	215348208	three_prime_UTR	10.1057	chr1	215348227	215348228	three_prime_UTR	10.9423	chr1	215348225	215348226	three_prime_UTR	25.5597	chr1	215348206	215348207	three_prime_UTR	9.64478	chr1	215348206	215348207	three_prime_UTR	8.70176	B=M	B=BM	M>BM	HM
Zm00001d032172	chr1	215556389	215556390	three_prime_UTR	7.80064	chr1	215556387	215556388	three_prime_UTR	7.95424	chr1	215556389	215556390	three_prime_UTR	12.394	chr1	215556388	215556389	three_prime_UTR	12.6217	chr1	215556400	215556401	three_prime_UTR	8.92466	chr1	215556396	215556397	three_prime_UTR	9.3755	B<M	B=BM	M=BM	HM
Zm00001d032215	chr1	217386606	217386607	three_prime_UTR	3.80408	chr1	217386593	217386594	end	4.60379	chr1	217386573	217386574	end	4.46608	chr1	217386573	217386574	end	6.3302	chr1	217386618	217386619	three_prime_UTR	5.21041	chr1	217386573	217386574	end	4.53456	B=M	B=BM	M=BM	HM
Zm00001d032229	chr1	218005038	218005039	three_prime_UTR	11.0049	chr1	218005044	218005045	three_prime_UTR	15.1327	chr1	218004994	218004995	three_prime_UTR	7.60346	chr1	218004923	218004924	end	5.01159	chr1	218005042	218005043	three_prime_UTR	8.45704	chr1	218005039	218005040	three_prime_UTR	9.27422	B>M	B=BM	M=BM	HM
Zm00001d032231	chr1	218057913	218057914	three_prime_UTR	2.8915	chr1	218057907	218057908	three_prime_UTR	4.65619	chr1	218057930	218057931	three_prime_UTR	7.42496	chr1	218057933	218057934	three_prime_UTR	4.34341	chr1	218057907	218057908	three_prime_UTR	3.23228	chr1	218057903	218057904	three_prime_UTR	2.78306	B=M	B=BM	M>BM	HM
Zm00001d032232	chr1	218082184	218082185	three_prime_UTR	16.5614	chr1	218082248	218082249	end	10.0108	chr1	218082240	218082241	end	5.61038	chr1	218082250	218082251	end	12.8628	chr1	218082174	218082175	three_prime_UTR	10.0192	chr1	218082177	218082178	three_prime_UTR	12.2176	B=M	B=BM	M=BM	HM
Zm00001d032245	chr1	218620451	218620452	three_prime_UTR	6.66055	chr1	218620452	218620453	three_prime_UTR	13.3375	chr1	218620489	218620490	three_prime_UTR	12.269	chr1	218620453	218620454	three_prime_UTR	8.57518	chr1	218620453	218620454	three_prime_UTR	10.0192	chr1	218620451	218620452	three_prime_UTR	6.29761	B=M	B=BM	M=BM	HM
Zm00001d032266	chr1	219765140	219765141	end	8.60739	chr1	219765140	219765141	end	18.2825	chr1	219765161	219765162	end	12.1133	chr1	219765141	219765142	end	17.3852	chr1	219765154	219765155	end	9.81131	chr1	219765140	219765141	end	21.9233	B=M	B=BM	M=BM	HM
Zm00001d032267	chr1	219829711	219829712	three_prime_UTR	9.6258	chr1	219829737	219829738	three_prime_UTR	7.39525	chr1	219829748	219829749	three_prime_UTR	13.8591	chr1	219829726	219829727	three_prime_UTR	14.0507	chr1	219829684	219829685	three_prime_UTR	8.35633	chr1	219829714	219829715	three_prime_UTR	9.42514	B<M	B=BM	M>BM	HM
Zm00001d032268	chr1	219860622	219860623	three_prime_UTR	16.8754	chr1	219860610	219860611	three_prime_UTR	20.7777	chr1	219860626	219860627	three_prime_UTR	15.7424	chr1	219860608	219860609	three_prime_UTR	13.531	chr1	219860613	219860614	three_prime_UTR	16.6846	chr1	219860609	219860610	three_prime_UTR	10.7315	B=M	B=BM	M=BM	HM
Zm00001d032272	chr1	219876899	219876900	end	5.657	chr1	219876901	219876902	end	5.85485	chr1	219876888	219876889	three_prime_UTR	3.9598	chr1	219876888	219876889	three_prime_UTR	5.43369	chr1	219876888	219876889	three_prime_UTR	4.40125	chr1	219876894	219876895	three_prime_UTR	4.34498	B=M	B=BM	M=BM	HM
Zm00001d032279	chr1	220036883	220036884	three_prime_UTR	13.7178	chr1	220036887	220036888	three_prime_UTR	9.07739	chr1	220036883	220036884	three_prime_UTR	10.396	chr1	220036883	220036884	three_prime_UTR	11.9006	chr1	220036883	220036884	three_prime_UTR	9.25762	chr1	220036884	220036885	three_prime_UTR	9.04761	B=M	B=BM	M=BM	HM
Zm00001d032282	chr1	220251389	220251390	three_prime_UTR	14.4862	chr1	220251388	220251389	three_prime_UTR	12.1268	chr1	220251388	220251389	three_prime_UTR	13.8593	chr1	220251388	220251389	three_prime_UTR	16.5943	chr1	220251388	220251389	three_prime_UTR	8.33526	chr1	220251389	220251390	three_prime_UTR	7.7349	B=M	B>BM	M>BM	BLP
Zm00001d032283	chr1	220372292	220372293	three_prime_UTR	4.54705	chr1	220372259	220372260	three_prime_UTR	5.6926	chr1	220372291	220372292	three_prime_UTR	10.7369	chr1	220372297	220372298	three_prime_UTR	9.68894	chr1	220372295	220372296	three_prime_UTR	7.56178	chr1	220372261	220372262	three_prime_UTR	5.8096	B<M	B=BM	M>BM	HM
Zm00001d032293	chr1	220722708	220722709	end	4.96167	chr1	220722715	220722716	end	4.73486	chr1	220722709	220722710	end	5.70401	chr1	220722709	220722710	end	3.24995	chr1	220722708	220722709	end	4.55034	chr1	220722849	220722850	three_prime_UTR	5.96286	B=M	B=BM	M=BM	HM
Zm00001d032301	chr1	221118018	221118019	three_prime_UTR	9.55831	chr1	221118014	221118015	three_prime_UTR	12.3647	chr1	221118018	221118019	three_prime_UTR	12.1885	chr1	221118019	221118020	three_prime_UTR	11.0255	chr1	221118017	221118018	three_prime_UTR	12.3056	chr1	221118012	221118013	three_prime_UTR	14.4116	B=M	B=BM	M=BM	HM
Zm00001d032303	chr1	221296650	221296651	three_prime_UTR	11.0549	chr1	221296648	221296649	three_prime_UTR	11.3436	chr1	221296660	221296661	three_prime_UTR	8.53379	chr1	221296646	221296647	three_prime_UTR	7.68417	chr1	221296649	221296650	three_prime_UTR	8.20858	chr1	221296649	221296650	three_prime_UTR	7.06141	B=M	B=BM	M=BM	HM
Zm00001d032308	chr1	221571195	221571196	three_prime_UTR	7.43561	chr1	221571186	221571187	three_prime_UTR	7.10694	chr1	221571127	221571128	three_prime_UTR	3.72054	chr1	221571166	221571167	three_prime_UTR	5.51193	chr1	221571131	221571132	three_prime_UTR	5.03066	chr1	221571122	221571123	three_prime_UTR	4.70193	B=M	B=BM	M=BM	HM
Zm00001d032313	chr1	221894055	221894056	three_prime_UTR	4.7381	chr1	221894060	221894061	three_prime_UTR	5.44516	chr1	221894066	221894067	three_prime_UTR	4.79138	chr1	221894059	221894060	three_prime_UTR	4.38967	chr1	221894069	221894070	three_prime_UTR	3.61084	chr1	221894064	221894065	three_prime_UTR	3.4544	B=M	B=BM	M=BM	HM
Zm00001d032319	chr1	222104548	222104549	CDS	6.91659	chr1	222104522	222104523	CDS	5.02911	chr1	222104581	222104582	CDS	9.05511	chr1	222104575	222104576	CDS	6.74893	chr1	222104576	222104577	CDS	5.74628	chr1	222104545	222104546	CDS	3.20146	B=M	B=BM	M=BM	HM
Zm00001d032319	chr1	222107009	222107010	end	7.39062	chr1	222107011	222107012	end	12.2698	chr1	222107004	222107005	end	12.2417	chr1	222107010	222107011	end	10.858	chr1	222107062	222107063	three_prime_UTR	9.37359	chr1	222107010	222107011	end	5.16409	B=M	B=BM	M=BM	HM
Zm00001d032346	chr1	223334207	223334208	three_prime_UTR	4.81808	chr1	223334196	223334197	three_prime_UTR	5.58335	chr1	223334235	223334236	three_prime_UTR	4.17854	chr1	223334238	223334239	three_prime_UTR	4.77361	chr1	223334203	223334204	three_prime_UTR	4.10274	chr1	223334210	223334211	three_prime_UTR	4.12976	B=M	B=BM	M=BM	HM
Zm00001d032353	chr1	223545407	223545408	three_prime_UTR	5.00225	chr1	223545406	223545407	three_prime_UTR	4.65619	chr1	223545418	223545419	three_prime_UTR	6.8827	chr1	223545406	223545407	three_prime_UTR	7.62888	chr1	223545385	223545386	three_prime_UTR	7.91955	chr1	223545411	223545412	three_prime_UTR	5.73469	B=M	B=BM	M=BM	HM
Zm00001d032358	chr1	223748684	223748685	intron	18.6158	chr1	223748711	223748712	intron	12.5836	chr1	223748691	223748692	intron	8.95241	chr1	223748584	223748585	intron	6.18019	chr1	223748574	223748575	intron	2.82711	chr1	223748586	223748587	intron	5.30617	B>M	B>BM	M>BM	BLP
Zm00001d032361	chr1	223975832	223975833	three_prime_UTR	6.77057	chr1	223975955	223975956	three_prime_UTR	6.79112	chr1	223975955	223975956	three_prime_UTR	6.05663	chr1	223975840	223975841	three_prime_UTR	6.79316	chr1	223975962	223975963	three_prime_UTR	5.00958	chr1	223975953	223975954	three_prime_UTR	7.21424	B=M	B=BM	M=BM	HM
Zm00001d032370	chr1	224158029	224158030	three_prime_UTR	9.11221	chr1	224158028	224158029	three_prime_UTR	13.6961	chr1	224158031	224158032	three_prime_UTR	4.05456	chr1	224158033	224158034	three_prime_UTR	4.81683	chr1	224158034	224158035	three_prime_UTR	4.79119	chr1	224158023	224158024	three_prime_UTR	4.42347	B>M	B>BM	M=BM	LP
Zm00001d032373	chr1	224244998	224244999	end	8.31905	chr1	224244999	224245000	end	23.2551	chr1	224244998	224244999	end	9.63578	chr1	224244999	224245000	end	14.3667	chr1	224244998	224244999	end	8.69459	chr1	224245001	224245002	end	20.4488	B=M	B=BM	M=BM	HM
Zm00001d032375	chr1	224465792	224465793	end	10.7209	chr1	224465794	224465795	end	9.52355	chr1	224465786	224465787	end	13.8591	chr1	224465806	224465807	end	13.5744	chr1	224465796	224465797	end	19.6226	chr1	224465797	224465798	end	19.8891	B=M	B<BM	M=BM	HM
Zm00001d032376	chr1	224515527	224515528	three_prime_UTR	11.2005	chr1	224515583	224515584	three_prime_UTR	11.0929	chr1	224515596	224515597	three_prime_UTR	6.96392	chr1	224515601	224515602	three_prime_UTR	6.57041	chr1	224515527	224515528	three_prime_UTR	6.3525	chr1	224515527	224515528	three_prime_UTR	8.65709	B>M	B=BM	M=BM	HM
Zm00001d032379	chr1	224585207	224585208	three_prime_UTR	4.6704	chr1	224585184	224585185	three_prime_UTR	4.37086	chr1	224585183	224585184	three_prime_UTR	4.64384	chr1	224585184	224585185	three_prime_UTR	6.82544	chr1	224585185	224585186	three_prime_UTR	3.46582	chr1	224585183	224585184	three_prime_UTR	2.91042	B=M	B=BM	M>BM	HM
Zm00001d032380	chr1	224652675	224652676	three_prime_UTR	2.50945	chr1	224652678	224652679	three_prime_UTR	3.42403	chr1	224652659	224652660	three_prime_UTR	3.77336	chr1	224652673	224652674	three_prime_UTR	3.63071	chr1	224652648	224652649	three_prime_UTR	3.15226	chr1	224652678	224652679	three_prime_UTR	4.7498	B=M	B=BM	M=BM	HM
Zm00001d032385	chr1	224925007	224925008	three_prime_UTR	3.43398	chr1	224924997	224924998	three_prime_UTR	3.42403	chr1	224925004	224925005	three_prime_UTR	4.58194	chr1	224925002	224925003	three_prime_UTR	5.25472	chr1	224925002	224925003	three_prime_UTR	3.70824	chr1	224924998	224924999	three_prime_UTR	2.97605	B=M	B=BM	M=BM	HM
Zm00001d032386	chr1	225026489	225026490	three_prime_UTR	12.5011	chr1	225026486	225026487	three_prime_UTR	7.88964	chr1	225026487	225026488	three_prime_UTR	8.76478	chr1	225026484	225026485	three_prime_UTR	13.4757	chr1	225026485	225026486	three_prime_UTR	12.7213	chr1	225026491	225026492	three_prime_UTR	6.75976	B=M	B=BM	M=BM	HM
Zm00001d032402	chr1	225530755	225530756	three_prime_UTR	4.06034	chr1	225530695	225530696	three_prime_UTR	10.7004	chr1	225530760	225530761	three_prime_UTR	10.0678	chr1	225530698	225530699	three_prime_UTR	10.5239	chr1	225530756	225530757	three_prime_UTR	6.51878	chr1	225530757	225530758	three_prime_UTR	9.5672	B=M	B=BM	M=BM	HM
Zm00001d032440	chr1	226427287	226427288	three_prime_UTR	8.86421	chr1	226427268	226427269	three_prime_UTR	9.36713	chr1	226427256	226427257	three_prime_UTR	6.41284	chr1	226427260	226427261	three_prime_UTR	5.55559	chr1	226427258	226427259	three_prime_UTR	4.6009	chr1	226427260	226427261	three_prime_UTR	6.94829	B>M	B=BM	M=BM	HM
Zm00001d032442	chr1	226576678	226576679	end	3.83956	chr1	226576680	226576681	end	3.2661	chr1	226576681	226576682	end	4.46608	chr1	226576670	226576671	end	5.96625	chr1	226576673	226576674	end	3.89119	chr1	226576679	226576680	end	2.7145	B=M	B=BM	M=BM	HM
Zm00001d032449	chr1	226867041	226867042	three_prime_UTR	11.566	chr1	226867027	226867028	three_prime_UTR	12.3512	chr1	226867028	226867029	three_prime_UTR	12.7609	chr1	226867028	226867029	three_prime_UTR	13.9058	chr1	226867041	226867042	three_prime_UTR	5.17165	chr1	226867028	226867029	three_prime_UTR	6.32314	B=M	B>BM	M>BM	BLP
Zm00001d032455	chr1	227281995	227281996	end	10.8359	chr1	227281794	227281795	three_prime_UTR	13.6725	chr1	227281977	227281978	end	8.27176	chr1	227281962	227281963	three_prime_UTR	5.01167	chr1	227281975	227281976	end	9.16969	chr1	227281974	227281975	end	6.03843	B>M	B>BM	M=BM	HM
Zm00001d032470	chr1	227691858	227691859	end	13.4342	chr1	227691751	227691752	three_prime_UTR	14.9879	chr1	227691700	227691701	three_prime_UTR	19.4524	chr1	227691752	227691753	three_prime_UTR	16.1791	chr1	227691714	227691715	three_prime_UTR	11.2111	chr1	227691722	227691723	three_prime_UTR	10.2246	B=M	B=BM	M>BM	HM
Zm00001d032496	chr1	228406300	228406301	end	4.95042	chr1	228406284	228406285	end	15.1585	chr1	228406292	228406293	end	10.4492	chr1	228406293	228406294	end	13.281	chr1	228406293	228406294	end	8.75097	chr1	228406297	228406298	end	9.10068	B=M	B=BM	M=BM	HM
Zm00001d032499	chr1	228432631	228432632	three_prime_UTR	10.5669	chr1	228432636	228432637	three_prime_UTR	6.82429	chr1	228432656	228432657	three_prime_UTR	8.39273	chr1	228432630	228432631	three_prime_UTR	6.82544	chr1	228432655	228432656	three_prime_UTR	4.93752	chr1	228432638	228432639	three_prime_UTR	4.15142	B=M	B>BM	M>BM	BLP
Zm00001d032507	chr1	228912342	228912343	three_prime_UTR	13.1361	chr1	228912299	228912300	three_prime_UTR	11.9863	chr1	228912342	228912343	three_prime_UTR	9.77114	chr1	228912276	228912277	three_prime_UTR	7.85813	chr1	228912337	228912338	three_prime_UTR	11.2634	chr1	228912273	228912274	three_prime_UTR	13.4407	B=M	B=BM	M=BM	HM
Zm00001d032508	chr1	228913229	228913230	three_prime_UTR	14.4479	chr1	228913224	228913225	three_prime_UTR	23.4731	chr1	228913223	228913224	three_prime_UTR	12.4305	chr1	228913232	228913233	three_prime_UTR	16.3018	chr1	228913228	228913229	three_prime_UTR	7.09516	chr1	228913229	228913230	three_prime_UTR	21.6915	B=M	B=BM	M=BM	HM
Zm00001d032516	chr1	229141901	229141902	three_prime_UTR	14.1286	chr1	229141900	229141901	three_prime_UTR	13.8392	chr1	229141900	229141901	three_prime_UTR	6.78246	chr1	229141894	229141895	three_prime_UTR	12.9591	chr1	229141901	229141902	three_prime_UTR	9.39561	chr1	229141905	229141906	three_prime_UTR	8.65709	B=M	B>BM	M=BM	HM
Zm00001d032517	chr1	229148908	229148909	end	7.96497	chr1	229148906	229148907	end	5.86526	chr1	229148917	229148918	end	6.94107	chr1	229148902	229148903	end	10.608	chr1	229148906	229148907	end	4.51757	chr1	229148921	229148922	end	6.84841	B=M	B=BM	M=BM	HM
Zm00001d032521	chr1	229325222	229325223	three_prime_UTR	9.82416	chr1	229325219	229325220	three_prime_UTR	21.2469	chr1	229325220	229325221	three_prime_UTR	6.87763	chr1	229325221	229325222	three_prime_UTR	15.8575	chr1	229325224	229325225	three_prime_UTR	14.4674	chr1	229325208	229325209	three_prime_UTR	6.52556	B=M	B=BM	M=BM	HM
Zm00001d032530	chr1	229725383	229725384	three_prime_UTR	10.5542	chr1	229725386	229725387	three_prime_UTR	6.52726	chr1	229725370	229725371	three_prime_UTR	11.7312	chr1	229725383	229725384	three_prime_UTR	12.8334	chr1	229725370	229725371	three_prime_UTR	13.7766	chr1	229725373	229725374	three_prime_UTR	7.48019	B=M	B=BM	M=BM	HM
Zm00001d032531	chr1	229765132	229765133	three_prime_UTR	2.88486	chr1	229765153	229765154	three_prime_UTR	3.8002	chr1	229765153	229765154	three_prime_UTR	4.09206	chr1	229765127	229765128	three_prime_UTR	5.29799	chr1	229765125	229765126	three_prime_UTR	4.10611	chr1	229765130	229765131	three_prime_UTR	3.94948	B=M	B=BM	M=BM	HM
Zm00001d032546	chr1	230134523	230134524	three_prime_UTR	9.58081	chr1	230134515	230134516	three_prime_UTR	9.80045	chr1	230134518	230134519	three_prime_UTR	9.25745	chr1	230134523	230134524	three_prime_UTR	8.57518	chr1	230134526	230134527	three_prime_UTR	5.72524	chr1	230134520	230134521	three_prime_UTR	7.61316	B=M	B=BM	M=BM	HM
Zm00001d032547	chr1	230141625	230141626	three_prime_UTR	4.48038	chr1	230141638	230141639	three_prime_UTR	9.14509	chr1	230141623	230141624	three_prime_UTR	5.65945	chr1	230141624	230141625	three_prime_UTR	7.072	chr1	230141637	230141638	three_prime_UTR	5.00256	chr1	230141623	230141624	three_prime_UTR	4.74121	B=M	B=BM	M=BM	HM
Zm00001d032550	chr1	230207950	230207951	three_prime_UTR	7.55064	chr1	230207944	230207945	three_prime_UTR	5.00538	chr1	230207926	230207927	three_prime_UTR	6.44213	chr1	230207943	230207944	three_prime_UTR	6.93258	chr1	230207950	230207951	three_prime_UTR	9.01304	chr1	230207916	230207917	three_prime_UTR	3.882	B=M	B=BM	M=BM	HM
Zm00001d032555	chr1	230382942	230382943	three_prime_UTR	12.6611	chr1	230382942	230382943	three_prime_UTR	12.6083	chr1	230382942	230382943	three_prime_UTR	5.53473	chr1	230382942	230382943	three_prime_UTR	9.10442	chr1	230382977	230382978	three_prime_UTR	5.00384	chr1	230382941	230382942	three_prime_UTR	6.84841	B>M	B>BM	M=BM	LP
Zm00001d032556	chr1	230440920	230440921	three_prime_UTR	9.58812	chr1	230440923	230440924	three_prime_UTR	6.91958	chr1	230440938	230440939	three_prime_UTR	6.601	chr1	230440946	230440947	three_prime_UTR	3.80859	chr1	230440938	230440939	three_prime_UTR	7.39426	chr1	230440926	230440927	three_prime_UTR	5.31095	B=M	B=BM	M=BM	HM
Zm00001d032557	chr1	230443457	230443458	three_prime_UTR	6.68369	chr1	230443482	230443483	three_prime_UTR	5.04128	chr1	230443488	230443489	three_prime_UTR	9.76911	chr1	230443501	230443502	three_prime_UTR	5.76313	chr1	230443488	230443489	three_prime_UTR	4.97013	chr1	230443380	230443381	three_prime_UTR	5.75154	B=M	B=BM	M=BM	HM
Zm00001d032567	chr1	230714551	230714552	three_prime_UTR	8.64573	chr1	230714552	230714553	three_prime_UTR	9.29878	chr1	230714548	230714549	three_prime_UTR	9.48768	chr1	230714552	230714553	three_prime_UTR	9.64408	chr1	230714552	230714553	three_prime_UTR	8.85631	chr1	230714588	230714589	three_prime_UTR	3.83267	B=M	B=BM	M=BM	HM
Zm00001d032575	chr1	231049750	231049751	three_prime_UTR	10.3109	chr1	231049724	231049725	three_prime_UTR	15.4085	chr1	231049724	231049725	three_prime_UTR	6.58729	chr1	231049749	231049750	three_prime_UTR	10.3572	chr1	231049750	231049751	three_prime_UTR	11.5431	chr1	231049748	231049749	three_prime_UTR	8.94289	B=M	B=BM	M=BM	HM
Zm00001d032582	chr1	231206000	231206001	five_prime_UTR	12.7778	chr1	231205971	231205972	five_prime_UTR	16.5855	chr1	231206080	231206081	five_prime_UTR	4.11948	chr1	231206076	231206077	five_prime_UTR	4.78839	chr1	231205978	231205979	five_prime_UTR	11.5423	chr1	231206013	231206014	five_prime_UTR	14.3083	B>M	B=BM	M<BM	HM
Zm00001d032588	chr1	231396946	231396947	three_prime_UTR	9.53582	chr1	231396943	231396944	three_prime_UTR	10.498	chr1	231396949	231396950	three_prime_UTR	10.8738	chr1	231396947	231396948	three_prime_UTR	7.68462	chr1	231396943	231396944	three_prime_UTR	6.59109	chr1	231396939	231396940	three_prime_UTR	7.30771	B=M	B=BM	M=BM	HM
Zm00001d032591	chr1	231454934	231454935	three_prime_UTR	10.2491	chr1	231454935	231454936	three_prime_UTR	9.88036	chr1	231454933	231454934	three_prime_UTR	8.0917	chr1	231454934	231454935	three_prime_UTR	10.4015	chr1	231454934	231454935	three_prime_UTR	5.69286	chr1	231454935	231454936	three_prime_UTR	4.37298	B=M	B>BM	M>BM	BLP
Zm00001d032597	chr1	231553271	231553272	three_prime_UTR	18.9907	chr1	231553271	231553272	three_prime_UTR	8.5499	chr1	231553275	231553276	three_prime_UTR	10.5068	chr1	231553269	231553270	three_prime_UTR	8.29714	chr1	231553271	231553272	three_prime_UTR	6.51551	chr1	231553266	231553267	three_prime_UTR	5.80118	B=M	B>BM	M>BM	BLP
Zm00001d032598	chr1	231633202	231633203	end	10.0675	chr1	231633176	231633177	end	14.6238	chr1	231633184	231633185	end	7.16796	chr1	231633199	231633200	end	7.41719	chr1	231633177	231633178	end	9.01304	chr1	231633219	231633220	end	9.60775	B>M	B=BM	M=BM	HM
Zm00001d032603	chr1	231784861	231784862	three_prime_UTR	4.08283	chr1	231784837	231784838	three_prime_UTR	3.65249	chr1	231784774	231784775	three_prime_UTR	3.69769	chr1	231784779	231784780	three_prime_UTR	3.92542	chr1	231784783	231784784	three_prime_UTR	6.99085	chr1	231784834	231784835	three_prime_UTR	7.23057	B=M	B<BM	M<BM	AHP
Zm00001d032609	chr1	232013925	232013926	three_prime_UTR	9.22811	chr1	232013918	232013919	three_prime_UTR	9.62034	chr1	232013921	232013922	three_prime_UTR	10.3671	chr1	232013912	232013913	three_prime_UTR	8.79793	chr1	232013897	232013898	three_prime_UTR	7.10027	chr1	232013897	232013898	three_prime_UTR	9.17063	B=M	B=BM	M=BM	HM
Zm00001d032615	chr1	232177681	232177682	end	3.7834	chr1	232177680	232177681	end	3.25017	chr1	232177674	232177675	end	2.35401	chr1	232177644	232177645	end	2.26014	chr1	232177682	232177683	end	2.71848	chr1	232177681	232177682	end	2.68882	B=M	B=BM	M=BM	HM
Zm00001d032617	chr1	232183984	232183985	end	5.72548	chr1	232184005	232184006	end	7.6568	chr1	232183863	232183864	end	5.3308	chr1	232183872	232183873	end	6.79316	chr1	232183982	232183983	end	4.6009	chr1	232183873	232183874	end	9.90739	B=M	B=BM	M=BM	HM
Zm00001d032632	chr1	232566628	232566629	end	9.15092	chr1	232566649	232566650	end	6.38493	chr1	232566620	232566621	end	3.69769	chr1	232566628	232566629	end	8.81084	chr1	232566594	232566595	end	3.23098	chr1	232566644	232566645	end	17.5832	B=M	B=BM	M=BM	HM
Zm00001d032633	chr1	232602297	232602298	three_prime_UTR	8.64573	chr1	232602304	232602305	three_prime_UTR	10.7954	chr1	232602140	232602141	three_prime_UTR	13.9278	chr1	232602299	232602300	three_prime_UTR	16.5382	chr1	232602294	232602295	three_prime_UTR	15.576	chr1	232602294	232602295	three_prime_UTR	18.1273	B<M	B<BM	M=BM	HM
Zm00001d032637	chr1	232683467	232683468	three_prime_UTR	6.60432	chr1	232683467	232683468	three_prime_UTR	8.92867	chr1	232683466	232683467	three_prime_UTR	6.67532	chr1	232683469	232683470	three_prime_UTR	5.47106	chr1	232683468	232683469	three_prime_UTR	5.83679	chr1	232683470	232683471	three_prime_UTR	5.26928	B=M	B=BM	M=BM	HM
Zm00001d032659	chr1	233390872	233390873	three_prime_UTR	4.91842	chr1	233390860	233390861	three_prime_UTR	13.7853	chr1	233390862	233390863	three_prime_UTR	6.65746	chr1	233390873	233390874	three_prime_UTR	12.1116	chr1	233390862	233390863	three_prime_UTR	9.8994	chr1	233390860	233390861	three_prime_UTR	6.96141	B=M	B=BM	M=BM	HM
Zm00001d032667	chr1	233706242	233706243	three_prime_UTR	18.3103	chr1	233706244	233706245	three_prime_UTR	9.22611	chr1	233706257	233706258	end	3.53881	chr1	233706263	233706264	end	3.92542	chr1	233706237	233706238	three_prime_UTR	6.85135	chr1	233706242	233706243	three_prime_UTR	11.2203	B>M	B=BM	M<BM	HM
Zm00001d032670	chr1	233742730	233742731	three_prime_UTR	15.1013	chr1	233742637	233742638	end	19.7416	chr1	233742632	233742633	end	8.77849	chr1	233742645	233742646	end	17.2065	chr1	233742638	233742639	end	8.84675	chr1	233742638	233742639	end	8.54397	B=M	B>BM	M=BM	HM
Zm00001d032671	chr1	233746844	233746845	three_prime_UTR	11.3656	chr1	233746842	233746843	three_prime_UTR	14.0082	chr1	233746722	233746723	end	5.02435	chr1	233746848	233746849	three_prime_UTR	11.5208	chr1	233746851	233746852	three_prime_UTR	9.01304	chr1	233746848	233746849	three_prime_UTR	8.411	B=M	B=BM	M=BM	HM
Zm00001d032679	chr1	233906632	233906633	three_prime_UTR	6.17384	chr1	233906632	233906633	three_prime_UTR	6.15653	chr1	233906640	233906641	three_prime_UTR	8.27046	chr1	233906639	233906640	three_prime_UTR	5.45664	chr1	233906673	233906674	three_prime_UTR	4.52338	chr1	233906640	233906641	three_prime_UTR	4.51311	B=M	B=BM	M=BM	HM
Zm00001d032681	chr1	234066832	234066833	three_prime_UTR	6.90391	chr1	234066828	234066829	three_prime_UTR	5.15411	chr1	234066845	234066846	three_prime_UTR	6.41955	chr1	234066853	234066854	three_prime_UTR	15.4798	chr1	234066851	234066852	three_prime_UTR	9.39561	chr1	234066851	234066852	three_prime_UTR	16.2901	B=M	B<BM	M=BM	HM
Zm00001d032685	chr1	234348952	234348953	three_prime_UTR	9.3758	chr1	234348951	234348952	three_prime_UTR	9.46972	chr1	234348947	234348948	three_prime_UTR	12.1885	chr1	234349034	234349035	end	4.34334	chr1	234348954	234348955	three_prime_UTR	9.01304	chr1	234348928	234348929	three_prime_UTR	8.34919	B=M	B=BM	M=BM	HM
Zm00001d032686	chr1	234430497	234430498	CDS	11.6634	chr1	234430571	234430572	intron	5.35027	chr1	234430528	234430529	intron	7.13128	chr1	234430566	234430567	intron	6.44579	chr1	234430567	234430568	intron	4.1678	chr1	234430572	234430573	intron	2.5462	B=M	B>BM	M>BM	BLP
Zm00001d032687	chr1	234436708	234436709	three_prime_UTR	13.3911	chr1	234436708	234436709	three_prime_UTR	12.6083	chr1	234436693	234436694	three_prime_UTR	11.7047	chr1	234436693	234436694	three_prime_UTR	13.6633	chr1	234436717	234436718	three_prime_UTR	6.46457	chr1	234436707	234436708	three_prime_UTR	9.03306	B=M	B>BM	M>BM	BLP
Zm00001d032699	chr1	235073453	235073454	three_prime_UTR	20.3152	chr1	235073459	235073460	three_prime_UTR	13.934	chr1	235073461	235073462	three_prime_UTR	21.9565	chr1	235073461	235073462	three_prime_UTR	9.77267	chr1	235073457	235073458	three_prime_UTR	14.1763	chr1	235073461	235073462	three_prime_UTR	5.38565	B=M	B=BM	M=BM	HM
Zm00001d032703	chr1	235316380	235316381	end	8.13741	chr1	235316377	235316378	end	4.3515	chr1	235316393	235316394	end	5.51226	chr1	235316403	235316404	end	4.92781	chr1	235316378	235316379	end	7.62651	chr1	235316390	235316391	end	4.56789	B=M	B=BM	M=BM	HM
Zm00001d032704	chr1	235325075	235325076	three_prime_UTR	12.7468	chr1	235325075	235325076	three_prime_UTR	11.039	chr1	235325075	235325076	three_prime_UTR	11.9659	chr1	235325075	235325076	three_prime_UTR	14.7153	chr1	235325075	235325076	three_prime_UTR	9.89948	chr1	235325074	235325075	three_prime_UTR	8.70733	B=M	B=BM	M=BM	HM
Zm00001d032708	chr1	235649049	235649050	three_prime_UTR	5.77478	chr1	235649051	235649052	three_prime_UTR	7.26191	chr1	235649051	235649052	three_prime_UTR	5.61038	chr1	235649051	235649052	three_prime_UTR	9.62035	chr1	235649051	235649052	three_prime_UTR	4.75594	chr1	235649050	235649051	three_prime_UTR	6.90663	B=M	B=BM	M=BM	HM
Zm00001d032710	chr1	235777231	235777232	three_prime_UTR	5.40046	chr1	235777238	235777239	three_prime_UTR	3.88533	chr1	235777237	235777238	three_prime_UTR	8.23067	chr1	235777237	235777238	three_prime_UTR	4.20426	chr1	235777218	235777219	three_prime_UTR	3.25452	chr1	235777236	235777237	three_prime_UTR	4.74732	B=M	B=BM	M=BM	HM
Zm00001d032715	chr1	235877767	235877768	three_prime_UTR	16.0939	chr1	235877762	235877763	three_prime_UTR	10.0108	chr1	235877767	235877768	three_prime_UTR	11.1261	chr1	235877760	235877761	three_prime_UTR	12.309	chr1	235877762	235877763	three_prime_UTR	10.3726	chr1	235877768	235877769	three_prime_UTR	7.10609	B=M	B=BM	M=BM	HM
Zm00001d032732	chr1	236511557	236511558	three_prime_UTR	6.18652	chr1	236511557	236511558	three_prime_UTR	7.50808	chr1	236511549	236511550	three_prime_UTR	13.0133	chr1	236511549	236511550	three_prime_UTR	11.4235	chr1	236511549	236511550	three_prime_UTR	6.12517	chr1	236511549	236511550	three_prime_UTR	6.63954	B<M	B=BM	M>BM	HM
Zm00001d032734	chr1	236591565	236591566	three_prime_UTR	6.35956	chr1	236591611	236591612	three_prime_UTR	6.87447	chr1	236591544	236591545	three_prime_UTR	8.14796	chr1	236591553	236591554	three_prime_UTR	8.06798	chr1	236591618	236591619	three_prime_UTR	6.48564	chr1	236591545	236591546	three_prime_UTR	6.29289	B=M	B=BM	M=BM	HM
Zm00001d032735	chr1	236814835	236814836	three_prime_UTR	10.7976	chr1	236814844	236814845	three_prime_UTR	17.7625	chr1	236814848	236814849	three_prime_UTR	23.6671	chr1	236814846	236814847	three_prime_UTR	21.2498	chr1	236814844	236814845	three_prime_UTR	15.576	chr1	236814738	236814739	end	7.89329	B<M	B=BM	M>BM	LP
Zm00001d032736	chr1	236833171	236833172	three_prime_UTR	6.01352	chr1	236833171	236833172	three_prime_UTR	5.94017	chr1	236833171	236833172	three_prime_UTR	5.50163	chr1	236833171	236833172	three_prime_UTR	4.08098	chr1	236833173	236833174	three_prime_UTR	4.88889	chr1	236833164	236833165	three_prime_UTR	5.60042	B=M	B=BM	M=BM	HM
Zm00001d032742	chr1	237019600	237019601	three_prime_UTR	8.76859	chr1	237019595	237019596	three_prime_UTR	8.65778	chr1	237019548	237019549	three_prime_UTR	6.8827	chr1	237019549	237019550	three_prime_UTR	10.1068	chr1	237019548	237019549	three_prime_UTR	13.3448	chr1	237019548	237019549	three_prime_UTR	9.60775	B=M	B=BM	M=BM	HM
Zm00001d032754	chr1	237444216	237444217	three_prime_UTR	12.546	chr1	237444221	237444222	three_prime_UTR	14.6238	chr1	237444221	237444222	three_prime_UTR	10.7414	chr1	237444220	237444221	three_prime_UTR	8.57518	chr1	237444221	237444222	three_prime_UTR	12.1619	chr1	237444238	237444239	three_prime_UTR	10.0235	B=M	B=BM	M=BM	HM
Zm00001d032761	chr1	237515461	237515462	three_prime_UTR	7.87733	chr1	237515461	237515462	three_prime_UTR	9.9593	chr1	237515462	237515463	three_prime_UTR	7.10774	chr1	237515461	237515462	three_prime_UTR	10.4345	chr1	237515461	237515462	three_prime_UTR	8.64752	chr1	237515465	237515466	three_prime_UTR	9.57981	B=M	B=BM	M=BM	HM
Zm00001d032763	chr1	237624544	237624545	three_prime_UTR	15.1287	chr1	237624600	237624601	three_prime_UTR	13.178	chr1	237624544	237624545	three_prime_UTR	11.0255	chr1	237624544	237624545	three_prime_UTR	7.85084	chr1	237624547	237624548	three_prime_UTR	14.3732	chr1	237624598	237624599	three_prime_UTR	14.1123	B=M	B=BM	M<BM	HM
Zm00001d032763	chr1	237625008	237625009	intron	16.5318	chr1	237625026	237625027	intron	15.5034	chr1	237625009	237625010	intron	11.6818	chr1	237625005	237625006	intron	13.2063	chr1	237625002	237625003	intron	6.16936	chr1	237625003	237625004	intron	7.29166	B=M	B>BM	M>BM	BLP
Zm00001d032775	chr1	237886090	237886091	three_prime_UTR	8.2307	chr1	237886098	237886099	three_prime_UTR	9.16724	chr1	237886079	237886080	three_prime_UTR	4.29852	chr1	237886066	237886067	three_prime_UTR	8.75602	chr1	237886067	237886068	three_prime_UTR	3.59446	chr1	237886067	237886068	three_prime_UTR	7.21649	B=M	B=BM	M=BM	HM
Zm00001d032781	chr1	237946234	237946235	end	9.0941	chr1	237946226	237946227	end	9.48766	chr1	237946227	237946228	end	6.86579	chr1	237946217	237946218	end	3.95346	chr1	237946221	237946222	end	9.60346	chr1	237946221	237946222	end	8.67694	B=M	B=BM	M=BM	HM
Zm00001d032789	chr1	238195470	238195471	three_prime_UTR	10.7976	chr1	238195479	238195480	three_prime_UTR	7.31191	chr1	238195461	238195462	three_prime_UTR	12.1133	chr1	238195469	238195470	three_prime_UTR	14.8274	chr1	238195484	238195485	three_prime_UTR	8.84675	chr1	238195481	238195482	three_prime_UTR	14.4116	B=M	B=BM	M=BM	HM
Zm00001d032790	chr1	238206876	238206877	three_prime_UTR	10.1059	chr1	238206877	238206878	three_prime_UTR	8.98816	chr1	238206877	238206878	three_prime_UTR	12.9906	chr1	238206877	238206878	three_prime_UTR	10.6194	chr1	238206877	238206878	three_prime_UTR	5.42108	chr1	238206879	238206880	three_prime_UTR	4.55709	B=M	B>BM	M>BM	BLP
Zm00001d032804	chr1	238804824	238804825	end	23.1976	chr1	238804829	238804830	end	19.8212	chr1	238804829	238804830	end	7.60853	chr1	238804828	238804829	end	14.3667	chr1	238804829	238804830	end	12.8376	chr1	238804829	238804830	end	9.60294	B>M	B>BM	M=BM	HM
Zm00001d032807	chr1	238896771	238896772	end	8.09818	chr1	238896723	238896724	three_prime_UTR	8.96456	chr1	238896748	238896749	end	10.7151	chr1	238896763	238896764	end	6.48162	chr1	238896764	238896765	end	5.37676	chr1	238896723	238896724	three_prime_UTR	9.82659	B=M	B=BM	M=BM	HM
Zm00001d032815	chr1	239121743	239121744	three_prime_UTR	18.0215	chr1	239121815	239121816	end	5.92082	chr1	239121799	239121800	end	9.52717	chr1	239121799	239121800	end	9.68894	chr1	239121738	239121739	three_prime_UTR	11.2663	chr1	239121804	239121805	end	5.0466	B=M	B=BM	M=BM	HM
Zm00001d032830	chr1	239571110	239571111	end	9.80156	chr1	239571109	239571110	end	9.94759	chr1	239571195	239571196	end	2.38932	chr1	239571194	239571195	end	2.33872	chr1	239571190	239571191	end	2.99324	chr1	239571109	239571110	end	10.7245	B>M	B=BM	M<BM	HM
Zm00001d032852	chr1	240259269	240259270	intron	11.9353	chr1	240259289	240259290	intron	11.2791	chr1	240259296	240259297	intron	10.0361	chr1	240259292	240259293	intron	8.91662	chr1	240259302	240259303	intron	10.8043	chr1	240259274	240259275	intron	11.5031	B=M	B=BM	M=BM	HM
Zm00001d032859	chr1	240510416	240510417	three_prime_UTR	8.38257	chr1	240510415	240510416	three_prime_UTR	8.09622	chr1	240510427	240510428	three_prime_UTR	8.34931	chr1	240510427	240510428	three_prime_UTR	7.072	chr1	240510415	240510416	three_prime_UTR	6.80959	chr1	240510413	240510414	three_prime_UTR	5.63014	B=M	B=BM	M=BM	HM
Zm00001d032867	chr1	240895126	240895127	end	21.3068	chr1	240895138	240895139	end	19.6495	chr1	240895120	240895121	end	12.9144	chr1	240895118	240895119	end	24.1955	chr1	240895106	240895107	end	12.5134	chr1	240895118	240895119	end	23.8528	B=M	B=BM	M=BM	HM
Zm00001d032875	chr1	241214330	241214331	three_prime_UTR	7.54779	chr1	241214341	241214342	three_prime_UTR	8.92867	chr1	241214366	241214367	end	5.76147	chr1	241214366	241214367	end	9.15466	chr1	241214278	241214279	three_prime_UTR	8.02348	chr1	241214276	241214277	three_prime_UTR	6.80184	B=M	B=BM	M=BM	HM
Zm00001d032905	chr1	242404468	242404469	three_prime_UTR	11.7195	chr1	242404490	242404491	three_prime_UTR	5.6926	chr1	242404490	242404491	three_prime_UTR	4.2797	chr1	242404484	242404485	three_prime_UTR	4.76074	chr1	242404488	242404489	three_prime_UTR	5.29375	chr1	242404490	242404491	three_prime_UTR	4.36625	B=M	B=BM	M=BM	HM
Zm00001d032923	chr1	243208203	243208204	three_prime_UTR	6.63806	chr1	243208207	243208208	three_prime_UTR	5.37874	chr1	243208195	243208196	three_prime_UTR	9.77996	chr1	243208194	243208195	three_prime_UTR	10.1897	chr1	243208190	243208191	three_prime_UTR	7.73277	chr1	243208168	243208169	three_prime_UTR	8.90188	B<M	B=BM	M=BM	HM
Zm00001d032931	chr1	243611994	243611995	three_prime_UTR	14.0062	chr1	243611999	243612000	three_prime_UTR	7.39525	chr1	243611998	243611999	three_prime_UTR	6.38191	chr1	243611994	243611995	three_prime_UTR	4.87781	chr1	243611993	243611994	three_prime_UTR	7.3502	chr1	243611994	243611995	three_prime_UTR	7.48019	B>M	B=BM	M=BM	HM
Zm00001d032956	chr1	244605018	244605019	three_prime_UTR	15.2163	chr1	244605029	244605030	three_prime_UTR	10.8903	chr1	244604989	244604990	three_prime_UTR	10.7745	chr1	244604989	244604990	three_prime_UTR	14.2143	chr1	244605046	244605047	three_prime_UTR	5.75967	chr1	244605031	244605032	three_prime_UTR	7.46895	B=M	B>BM	M>BM	BLP
Zm00001d032970	chr1	245046251	245046252	three_prime_UTR	8.66874	chr1	245046265	245046266	three_prime_UTR	20.9011	chr1	245046266	245046267	three_prime_UTR	10.4949	chr1	245046266	245046267	three_prime_UTR	14.5334	chr1	245046264	245046265	three_prime_UTR	16.1303	chr1	245046266	245046267	three_prime_UTR	27.6265	B=M	B=BM	M<BM	HM
Zm00001d032974	chr1	245151070	245151071	end	5.87907	chr1	245151070	245151071	end	13.0367	chr1	245151071	245151072	end	9.78094	chr1	245151070	245151071	end	6.06171	chr1	245151070	245151071	end	5.50422	chr1	245151069	245151070	end	8.30284	B=M	B=BM	M=BM	HM
Zm00001d032978	chr1	245453182	245453183	three_prime_UTR	23.497	chr1	245453179	245453180	three_prime_UTR	22.4704	chr1	245453181	245453182	three_prime_UTR	10.7971	chr1	245453164	245453165	three_prime_UTR	22.5525	chr1	245453153	245453154	three_prime_UTR	10.698	chr1	245453155	245453156	three_prime_UTR	10.9375	B=M	B>BM	M=BM	HM
Zm00001d032979	chr1	245573463	245573464	three_prime_UTR	6.19196	chr1	245573465	245573466	three_prime_UTR	14.4572	chr1	245573441	245573442	three_prime_UTR	6.69913	chr1	245573468	245573469	three_prime_UTR	11.6937	chr1	245573468	245573469	three_prime_UTR	6.48532	chr1	245573468	245573469	three_prime_UTR	6.75976	B=M	B=BM	M=BM	HM
Zm00001d032980	chr1	245705514	245705515	intron	10.1472	chr1	245705334	245705335	intron	6.77726	chr1	245705308	245705309	intron	8.69763	chr1	245705377	245705378	intron	7.16301	chr1	245705507	245705508	intron	10.477	chr1	245705524	245705525	intron	17.1256	B=M	B=BM	M<BM	HM
Zm00001d032980	chr1	245714800	245714801	three_prime_UTR	9.80707	chr1	245714802	245714803	three_prime_UTR	9.46972	chr1	245714796	245714797	three_prime_UTR	7.68975	chr1	245714823	245714824	three_prime_UTR	10.2126	chr1	245714808	245714809	three_prime_UTR	8.87937	chr1	245714802	245714803	three_prime_UTR	9.20883	B=M	B=BM	M=BM	HM
Zm00001d032989	chr1	245855494	245855495	three_prime_UTR	18.9728	chr1	245855495	245855496	three_prime_UTR	9.77281	chr1	245855435	245855436	end	13.1718	chr1	245855435	245855436	end	13.3302	chr1	245855494	245855495	three_prime_UTR	10.5096	chr1	245855494	245855495	three_prime_UTR	8.91908	B=M	B=BM	M=BM	HM
Zm00001d032990	chr1	245857516	245857517	three_prime_UTR	15.8298	chr1	245857537	245857538	three_prime_UTR	16.6341	chr1	245857534	245857535	three_prime_UTR	14.3475	chr1	245857677	245857678	three_prime_UTR	10.858	chr1	245857520	245857521	three_prime_UTR	16.4795	chr1	245857530	245857531	three_prime_UTR	18.6769	B=M	B=BM	M=BM	HM
Zm00001d033002	chr1	246565975	246565976	three_prime_UTR	8.2307	chr1	246565988	246565989	three_prime_UTR	16.4861	chr1	246565971	246565972	three_prime_UTR	16.3847	chr1	246565986	246565987	three_prime_UTR	6.76551	chr1	246565987	246565988	three_prime_UTR	12.1707	chr1	246565981	246565982	three_prime_UTR	14.2405	B=M	B=BM	M=BM	HM
Zm00001d033023	chr1	247447054	247447055	end	26.7404	chr1	247447062	247447063	end	24.7898	chr1	247447031	247447032	end	17.9199	chr1	247447028	247447029	end	8.60322	chr1	247447058	247447059	end	13.7606	chr1	247447054	247447055	end	22.3013	B>M	B=BM	M=BM	HM
Zm00001d033028	chr1	247735403	247735404	end	7.15186	chr1	247735375	247735376	end	11.4991	chr1	247735401	247735402	end	7.9196	chr1	247735381	247735382	end	6.44357	chr1	247735402	247735403	end	6.28876	chr1	247735402	247735403	end	4.58775	B=M	B=BM	M=BM	HM
Zm00001d033037	chr1	248213646	248213647	three_prime_UTR	6.09051	chr1	248213738	248213739	three_prime_UTR	13.0025	chr1	248213631	248213632	three_prime_UTR	9.04328	chr1	248213626	248213627	three_prime_UTR	9.52148	chr1	248213650	248213651	three_prime_UTR	8.35633	chr1	248213628	248213629	three_prime_UTR	9.6246	B=M	B=BM	M=BM	HM
Zm00001d033040	chr1	248323025	248323026	three_prime_UTR	8.68408	chr1	248323025	248323026	three_prime_UTR	12.4122	chr1	248323024	248323025	three_prime_UTR	5.8409	chr1	248323024	248323025	three_prime_UTR	22.2184	chr1	248323027	248323028	three_prime_UTR	7.60777	chr1	248323031	248323032	three_prime_UTR	4.28857	B=M	B>BM	M>BM	BLP
Zm00001d033046	chr1	248460915	248460916	three_prime_UTR	8.88793	chr1	248460998	248460999	three_prime_UTR	10.5306	chr1	248460904	248460905	three_prime_UTR	16.7602	chr1	248460880	248460881	three_prime_UTR	11.0255	chr1	248460885	248460886	three_prime_UTR	4.02125	chr1	248460910	248460911	three_prime_UTR	8.42047	B=M	B=BM	M>BM	HM
Zm00001d033054	chr1	248749664	248749665	three_prime_UTR	5.95162	chr1	248749665	248749666	three_prime_UTR	14.1777	chr1	248749672	248749673	three_prime_UTR	10.3616	chr1	248749664	248749665	three_prime_UTR	9.021	chr1	248749664	248749665	three_prime_UTR	8.93214	chr1	248749671	248749672	three_prime_UTR	6.72206	B=M	B=BM	M=BM	HM
Zm00001d033056	chr1	248799030	248799031	three_prime_UTR	5.26772	chr1	248799029	248799030	three_prime_UTR	7.38308	chr1	248799031	248799032	three_prime_UTR	6.92965	chr1	248799024	248799025	three_prime_UTR	7.66692	chr1	248799029	248799030	three_prime_UTR	5.32126	chr1	248799038	248799039	three_prime_UTR	4.18881	B=M	B=BM	M=BM	HM
Zm00001d033058	chr1	248897202	248897203	end	3.69531	chr1	248897178	248897179	end	11.4852	chr1	248897205	248897206	end	6.78246	chr1	248897203	248897204	end	6.76551	chr1	248897194	248897195	end	5.60647	chr1	248897065	248897066	three_prime_UTR	13.1269	B=M	B=BM	M=BM	HM
Zm00001d033090	chr1	250039810	250039811	three_prime_UTR	6.91659	chr1	250039812	250039813	three_prime_UTR	10.3401	chr1	250039881	250039882	three_prime_UTR	4.76358	chr1	250039884	250039885	three_prime_UTR	6.79316	chr1	250039811	250039812	three_prime_UTR	4.90566	chr1	250039824	250039825	three_prime_UTR	10.8504	B=M	B=BM	M=BM	HM
Zm00001d033091	chr1	250101191	250101192	three_prime_UTR	5.64848	chr1	250101191	250101192	three_prime_UTR	7.98943	chr1	250101190	250101191	three_prime_UTR	8.99759	chr1	250101187	250101188	three_prime_UTR	8.51989	chr1	250101187	250101188	three_prime_UTR	5.83679	chr1	250101190	250101191	three_prime_UTR	7.5576	B=M	B=BM	M=BM	HM
Zm00001d033104	chr1	250291704	250291705	three_prime_UTR	5.76382	chr1	250291705	250291706	three_prime_UTR	4.29033	chr1	250291702	250291703	three_prime_UTR	3.97938	chr1	250291704	250291705	three_prime_UTR	3.00682	chr1	250291703	250291704	three_prime_UTR	2.31536	chr1	250291704	250291705	three_prime_UTR	3.40766	B=M	B=BM	M=BM	HM
Zm00001d033105	chr1	250322400	250322401	three_prime_UTR	16.1964	chr1	250322399	250322400	three_prime_UTR	14.2315	chr1	250322403	250322404	three_prime_UTR	15.5174	chr1	250322396	250322397	three_prime_UTR	15.5358	chr1	250322402	250322403	three_prime_UTR	7.37229	chr1	250322399	250322400	three_prime_UTR	10.7315	B=M	B>BM	M>BM	BLP
Zm00001d033108	chr1	250339520	250339521	three_prime_UTR	11.0409	chr1	250339528	250339529	three_prime_UTR	18.0825	chr1	250339554	250339555	three_prime_UTR	12.9286	chr1	250339531	250339532	three_prime_UTR	15.5868	chr1	250339530	250339531	three_prime_UTR	11.9094	chr1	250339711	250339712	three_prime_UTR	4.64768	B=M	B=BM	M=BM	HM
Zm00001d033110	chr1	250439595	250439596	end	3.67108	chr1	250439664	250439665	three_prime_UTR	7.62091	chr1	250439579	250439580	end	9.32286	chr1	250439594	250439595	end	6.88258	chr1	250439588	250439589	end	6.67433	chr1	250439595	250439596	end	3.34404	B=M	B=BM	M=BM	HM
Zm00001d033111	chr1	250444123	250444124	three_prime_UTR	7.58898	chr1	250444122	250444123	three_prime_UTR	6.08383	chr1	250444111	250444112	three_prime_UTR	5.98229	chr1	250444107	250444108	three_prime_UTR	8.43616	chr1	250444122	250444123	three_prime_UTR	3.18032	chr1	250444124	250444125	three_prime_UTR	6.49382	B=M	B=BM	M=BM	HM
Zm00001d033128	chr1	251578065	251578066	three_prime_UTR	3.96034	chr1	251578061	251578062	three_prime_UTR	2.53391	chr1	251578061	251578062	three_prime_UTR	3.51718	chr1	251578062	251578063	three_prime_UTR	4.12871	chr1	251578066	251578067	three_prime_UTR	2.16176	chr1	251578061	251578062	three_prime_UTR	2.59307	B=M	B=BM	M=BM	HM
Zm00001d033130	chr1	251639528	251639529	end	13.4576	chr1	251639560	251639561	end	5.18708	chr1	251639547	251639548	end	8.31745	chr1	251639569	251639570	end	5.93019	chr1	251639529	251639530	end	8.70573	chr1	251639528	251639529	end	7.72287	B=M	B=BM	M=BM	HM
Zm00001d033159	chr1	252526214	252526215	CDS	5.4676	chr1	252526198	252526199	CDS	5.76745	chr1	252526206	252526207	CDS	4.24793	chr1	252526200	252526201	CDS	5.30867	chr1	252526199	252526200	CDS	3.24266	chr1	252526131	252526132	CDS	4.65934	B=M	B=BM	M=BM	HM
Zm00001d033167	chr1	252665768	252665769	three_prime_UTR	5.14901	chr1	252665765	252665766	three_prime_UTR	5.88161	chr1	252665769	252665770	three_prime_UTR	4.47997	chr1	252665745	252665746	three_prime_UTR	2.88544	chr1	252665777	252665778	three_prime_UTR	4.01507	chr1	252665780	252665781	three_prime_UTR	4.05116	B=M	B=BM	M=BM	HM
Zm00001d033186	chr1	253271508	253271509	three_prime_UTR	7.2349	chr1	253271507	253271508	three_prime_UTR	5.51653	chr1	253271511	253271512	three_prime_UTR	5.27256	chr1	253271506	253271507	three_prime_UTR	5.84686	chr1	253271544	253271545	three_prime_UTR	3.99097	chr1	253271506	253271507	three_prime_UTR	4.87036	B=M	B=BM	M=BM	HM
Zm00001d033187	chr1	253275651	253275652	end	3.92498	chr1	253275656	253275657	end	4.2521	chr1	253275651	253275652	end	4.22414	chr1	253275654	253275655	end	4.42673	chr1	253275696	253275697	three_prime_UTR	3.15689	chr1	253275656	253275657	end	3.04901	B=M	B=BM	M=BM	HM
Zm00001d033190	chr1	253290653	253290654	end	6.70554	chr1	253290654	253290655	end	10.0408	chr1	253290663	253290664	end	5.17219	chr1	253290640	253290641	end	6.90543	chr1	253290654	253290655	end	6.15326	chr1	253290664	253290665	end	6.90184	B=M	B=BM	M=BM	HM
Zm00001d033204	chr1	254168720	254168721	three_prime_UTR	4.15952	chr1	254168676	254168677	three_prime_UTR	7.77076	chr1	254168715	254168716	three_prime_UTR	3.90795	chr1	254168702	254168703	three_prime_UTR	6.90512	chr1	254168731	254168732	three_prime_UTR	5.04912	chr1	254168720	254168721	three_prime_UTR	3.82313	B=M	B=BM	M=BM	HM
Zm00001d033210	chr1	254194269	254194270	three_prime_UTR	2.99129	chr1	254194269	254194270	three_prime_UTR	3.11463	chr1	254194270	254194271	three_prime_UTR	2.45617	chr1	254194271	254194272	three_prime_UTR	2.87074	chr1	254194275	254194276	three_prime_UTR	2.36332	chr1	254194269	254194270	three_prime_UTR	2.14187	B=M	B=BM	M=BM	HM
Zm00001d033217	chr1	254542802	254542803	three_prime_UTR	5.45646	chr1	254542799	254542800	three_prime_UTR	8.44145	chr1	254542803	254542804	three_prime_UTR	7.68975	chr1	254542863	254542864	three_prime_UTR	5.93019	chr1	254542791	254542792	three_prime_UTR	4.80173	chr1	254542792	254542793	three_prime_UTR	3.94664	B=M	B=BM	M=BM	HM
Zm00001d033217	chr1	254543154	254543155	three_prime_UTR	15.178	chr1	254543151	254543152	three_prime_UTR	22.4261	chr1	254543148	254543149	three_prime_UTR	12.0447	chr1	254543150	254543151	three_prime_UTR	12.5847	chr1	254543151	254543152	three_prime_UTR	5.6705	chr1	254543150	254543151	three_prime_UTR	6.64227	B>M	B>BM	M>BM	BLP
Zm00001d033218	chr1	254669857	254669858	end	13.1291	chr1	254669669	254669670	three_prime_UTR	18.6276	chr1	254669840	254669841	three_prime_UTR	11.9401	chr1	254669854	254669855	end	5.76313	chr1	254669829	254669830	three_prime_UTR	6.85135	chr1	254669847	254669848	three_prime_UTR	8.65709	B>M	B>BM	M=BM	LP
Zm00001d033225	chr1	255170539	255170540	three_prime_UTR	6.02899	chr1	255170532	255170533	three_prime_UTR	8.14069	chr1	255170538	255170539	three_prime_UTR	5.14935	chr1	255170550	255170551	three_prime_UTR	5.09487	chr1	255170537	255170538	three_prime_UTR	6.3525	chr1	255170534	255170535	three_prime_UTR	7.08657	B=M	B=BM	M=BM	HM
Zm00001d033228	chr1	255219903	255219904	end	7.58898	chr1	255219898	255219899	end	4.15686	chr1	255219921	255219922	end	3.49319	chr1	255219917	255219918	end	4.40421	chr1	255219912	255219913	end	3.83576	chr1	255219922	255219923	end	2.58541	B=M	B=BM	M=BM	HM
Zm00001d033246	chr1	255869844	255869845	three_prime_UTR	8.51224	chr1	255869844	255869845	three_prime_UTR	9.19313	chr1	255869850	255869851	three_prime_UTR	7.75829	chr1	255869832	255869833	end	7.63292	chr1	255869839	255869840	three_prime_UTR	5.18851	chr1	255869839	255869840	three_prime_UTR	7.54011	B=M	B=BM	M=BM	HM
Zm00001d033252	chr1	256142643	256142644	three_prime_UTR	9.99083	chr1	256142602	256142603	three_prime_UTR	4.36945	chr1	256142614	256142615	three_prime_UTR	6.38191	chr1	256142603	256142604	three_prime_UTR	5.23389	chr1	256142634	256142635	three_prime_UTR	11.4418	chr1	256142597	256142598	three_prime_UTR	5.27182	B=M	B=BM	M=BM	HM
Zm00001d033262	chr1	256424542	256424543	three_prime_UTR	7.34563	chr1	256424515	256424516	three_prime_UTR	7.09268	chr1	256424579	256424580	three_prime_UTR	11.1374	chr1	256424580	256424581	three_prime_UTR	6.96062	chr1	256424541	256424542	three_prime_UTR	5.07185	chr1	256424515	256424516	three_prime_UTR	9.14703	B=M	B=BM	M=BM	HM
Zm00001d033272	chr1	257005765	257005766	three_prime_UTR	17.2915	chr1	257005755	257005756	three_prime_UTR	6.72342	chr1	257005745	257005746	three_prime_UTR	15.0166	chr1	257005770	257005771	three_prime_UTR	20.2433	chr1	257005767	257005768	three_prime_UTR	8.18162	chr1	257005767	257005768	three_prime_UTR	12.816	B=M	B=BM	M>BM	HM
Zm00001d033273	chr1	257013152	257013153	three_prime_UTR	9.29246	chr1	257013149	257013150	three_prime_UTR	11.1852	chr1	257013143	257013144	three_prime_UTR	24.8404	chr1	257013152	257013153	three_prime_UTR	26.7204	chr1	257013150	257013151	three_prime_UTR	17.6871	chr1	257013153	257013154	three_prime_UTR	8.91908	B<M	B=BM	M>BM	HM
Zm00001d033275	chr1	257134388	257134389	intron	6.17828	chr1	257134382	257134383	intron	5.62462	chr1	257134389	257134390	intron	6.08337	chr1	257134378	257134379	intron	5.93121	chr1	257134387	257134388	intron	4.84783	chr1	257134389	257134390	intron	4.4304	B=M	B=BM	M=BM	HM
Zm00001d033275	chr1	257134658	257134659	three_prime_UTR	6.531	chr1	257134668	257134669	three_prime_UTR	5.57534	chr1	257134671	257134672	three_prime_UTR	6.32993	chr1	257134670	257134671	three_prime_UTR	6.87558	chr1	257134662	257134663	three_prime_UTR	5.85207	chr1	257134670	257134671	three_prime_UTR	5.93155	B=M	B=BM	M=BM	HM
Zm00001d033291	chr1	257757986	257757987	intron	3.43696	chr1	257758038	257758039	intron	6.44392	chr1	257758037	257758038	intron	11.0195	chr1	257758035	257758036	intron	6.48162	chr1	257758037	257758038	intron	6.55666	chr1	257758040	257758041	intron	10.0479	B=M	B=BM	M=BM	HM
Zm00001d033294	chr1	257870051	257870052	three_prime_UTR	7.14726	chr1	257870081	257870082	three_prime_UTR	16.5887	chr1	257870034	257870035	three_prime_UTR	6.41955	chr1	257870082	257870083	three_prime_UTR	6.84845	chr1	257870026	257870027	three_prime_UTR	13.6005	chr1	257870083	257870084	three_prime_UTR	13.1743	B=M	B=BM	M<BM	HM
Zm00001d033295	chr1	257899146	257899147	three_prime_UTR	7.60815	chr1	257899155	257899156	three_prime_UTR	9.8441	chr1	257899148	257899149	three_prime_UTR	9.48147	chr1	257899155	257899156	three_prime_UTR	11.6104	chr1	257899156	257899157	three_prime_UTR	9.40724	chr1	257899153	257899154	three_prime_UTR	6.88163	B=M	B=BM	M=BM	HM
Zm00001d033295	chr1	257904886	257904887	intron	7.65646	chr1	257904889	257904890	intron	5.20794	chr1	257904893	257904894	intron	7.03246	chr1	257904887	257904888	intron	9.28719	chr1	257904813	257904814	intron	8.28591	chr1	257904866	257904867	intron	9.83345	B=M	B=BM	M=BM	HM
Zm00001d033296	chr1	257981108	257981109	end	7.91567	chr1	257981102	257981103	end	11.8775	chr1	257981108	257981109	end	8.07551	chr1	257981115	257981116	end	4.59368	chr1	257981109	257981110	end	4.07424	chr1	257981099	257981100	end	4.89814	B=M	B>BM	M=BM	HM
Zm00001d033297	chr1	258038255	258038256	three_prime_UTR	13.2311	chr1	258038370	258038371	three_prime_UTR	8.36043	chr1	258038382	258038383	three_prime_UTR	8.18412	chr1	258038384	258038385	three_prime_UTR	8.77029	chr1	258038392	258038393	end	5.42108	chr1	258038386	258038387	three_prime_UTR	10.4056	B=M	B=BM	M=BM	HM
Zm00001d033301	chr1	258066731	258066732	end	4.33437	chr1	258066734	258066735	end	11.2352	chr1	258066731	258066732	end	8.47445	chr1	258066731	258066732	end	9.43855	chr1	258066725	258066726	end	8.68047	chr1	258066732	258066733	end	5.31312	B=M	B=BM	M=BM	HM
Zm00001d033303	chr1	258177393	258177394	three_prime_UTR	6.35721	chr1	258177396	258177397	three_prime_UTR	13.1968	chr1	258177407	258177408	three_prime_UTR	9.11856	chr1	258177413	258177414	three_prime_UTR	10.2239	chr1	258177408	258177409	three_prime_UTR	7.68626	chr1	258177394	258177395	three_prime_UTR	5.1434	B=M	B=BM	M=BM	HM
Zm00001d033309	chr1	258364742	258364743	three_prime_UTR	16.6381	chr1	258364742	258364743	three_prime_UTR	14.8025	chr1	258364742	258364743	three_prime_UTR	15.9049	chr1	258364742	258364743	three_prime_UTR	8.63127	chr1	258364742	258364743	three_prime_UTR	11.1747	chr1	258364748	258364749	three_prime_UTR	9.74073	B=M	B>BM	M=BM	HM
Zm00001d033321	chr1	258938316	258938317	three_prime_UTR	9.92334	chr1	258938316	258938317	three_prime_UTR	9.46972	chr1	258938330	258938331	three_prime_UTR	14.8041	chr1	258938334	258938335	three_prime_UTR	15.4271	chr1	258938322	258938323	three_prime_UTR	16.0241	chr1	258938309	258938310	three_prime_UTR	15.01	B<M	B<BM	M=BM	HM
Zm00001d033322	chr1	258960853	258960854	three_prime_UTR	15.6269	chr1	258960852	258960853	three_prime_UTR	20.4803	chr1	258960853	258960854	three_prime_UTR	10.9788	chr1	258960859	258960860	three_prime_UTR	12.1945	chr1	258960876	258960877	three_prime_UTR	13.3589	chr1	258960853	258960854	three_prime_UTR	22.4406	B>M	B=BM	M=BM	HM
Zm00001d033328	chr1	259169098	259169099	end	5.16443	chr1	259169094	259169095	end	13.8392	chr1	259169223	259169224	three_prime_UTR	10.6616	chr1	259169202	259169203	three_prime_UTR	14.1426	chr1	259169197	259169198	three_prime_UTR	10.5875	chr1	259169220	259169221	three_prime_UTR	10.6219	B=M	B=BM	M=BM	HM
Zm00001d033334	chr1	259330577	259330578	three_prime_UTR	10.3109	chr1	259330565	259330566	three_prime_UTR	15.6552	chr1	259330569	259330570	three_prime_UTR	9.76911	chr1	259330566	259330567	three_prime_UTR	12.1945	chr1	259330570	259330571	three_prime_UTR	7.94062	chr1	259330571	259330572	three_prime_UTR	8.14505	B=M	B>BM	M=BM	HM
Zm00001d033345	chr1	259767119	259767120	three_prime_UTR	14.0062	chr1	259767103	259767104	three_prime_UTR	8.44145	chr1	259767111	259767112	three_prime_UTR	13.9278	chr1	259767112	259767113	three_prime_UTR	12.9763	chr1	259767113	259767114	three_prime_UTR	8.18162	chr1	259767103	259767104	three_prime_UTR	8.27802	B=M	B=BM	M>BM	HM
Zm00001d033366	chr1	260525242	260525243	three_prime_UTR	4.56221	chr1	260525243	260525244	three_prime_UTR	5.01285	chr1	260525242	260525243	three_prime_UTR	3.09023	chr1	260525241	260525242	three_prime_UTR	3.67523	chr1	260525242	260525243	three_prime_UTR	2.35181	chr1	260525220	260525221	three_prime_UTR	3.49593	B=M	B=BM	M=BM	HM
Zm00001d033368	chr1	260633016	260633017	three_prime_UTR	15.9643	chr1	260633003	260633004	three_prime_UTR	11.8237	chr1	260633022	260633023	three_prime_UTR	10.5068	chr1	260633009	260633010	three_prime_UTR	13.4685	chr1	260633013	260633014	three_prime_UTR	8.97637	chr1	260633015	260633016	three_prime_UTR	5.4163	B=M	B>BM	M>BM	BLP
Zm00001d033371	chr1	260861886	260861887	three_prime_UTR	3.51083	chr1	260861882	260861883	three_prime_UTR	5.4488	chr1	260861875	260861876	three_prime_UTR	4.84179	chr1	260861877	260861878	three_prime_UTR	3.87013	chr1	260861878	260861879	three_prime_UTR	3.66667	chr1	260861878	260861879	three_prime_UTR	3.49067	B=M	B=BM	M=BM	HM
Zm00001d033375	chr1	260986631	260986632	three_prime_UTR	10.5669	chr1	260986656	260986657	three_prime_UTR	13.0007	chr1	260986632	260986633	three_prime_UTR	21.4388	chr1	260986660	260986661	three_prime_UTR	10.608	chr1	260986659	260986660	three_prime_UTR	12.3387	chr1	260986621	260986622	three_prime_UTR	16.508	B=M	B=BM	M=BM	HM
Zm00001d033378	chr1	261053109	261053110	three_prime_UTR	4.66046	chr1	261053128	261053129	three_prime_UTR	5.94135	chr1	261053109	261053110	three_prime_UTR	4.95926	chr1	261053043	261053044	three_prime_UTR	4.38514	chr1	261053104	261053105	three_prime_UTR	3.81063	chr1	261053095	261053096	three_prime_UTR	3.835	B=M	B=BM	M=BM	HM
Zm00001d033383	chr1	261133935	261133936	three_prime_UTR	2.44854	chr1	261133934	261133935	three_prime_UTR	6.49728	chr1	261133829	261133830	three_prime_UTR	3.95394	chr1	261133827	261133828	three_prime_UTR	3.77096	chr1	261133934	261133935	three_prime_UTR	4.02879	chr1	261133937	261133938	three_prime_UTR	4.3116	B=M	B=BM	M=BM	HM
Zm00001d033388	chr1	261266578	261266579	three_prime_UTR	6.91818	chr1	261266568	261266569	three_prime_UTR	7.16958	chr1	261266579	261266580	three_prime_UTR	8.52493	chr1	261266578	261266579	three_prime_UTR	6.84845	chr1	261266576	261266577	three_prime_UTR	6.884	chr1	261266586	261266587	three_prime_UTR	9.8072	B=M	B=BM	M=BM	HM
Zm00001d033388	chr1	261266973	261266974	three_prime_UTR	11.7611	chr1	261266977	261266978	three_prime_UTR	11.3185	chr1	261267036	261267037	three_prime_UTR	8.23412	chr1	261267038	261267039	three_prime_UTR	9.68894	chr1	261267037	261267038	three_prime_UTR	8.04107	chr1	261266974	261266975	three_prime_UTR	9.96617	B=M	B=BM	M=BM	HM
Zm00001d033397	chr1	261811100	261811101	three_prime_UTR	10.6454	chr1	261811059	261811060	three_prime_UTR	9.49135	chr1	261811050	261811051	three_prime_UTR	11.0245	chr1	261810947	261810948	three_prime_UTR	6.34765	chr1	261810944	261810945	three_prime_UTR	18.3781	chr1	261810967	261810968	three_prime_UTR	9.82406	B=M	B=BM	M=BM	HM
Zm00001d033401	chr1	261929955	261929956	end	5.09558	chr1	261929949	261929950	end	6.58247	chr1	261929953	261929954	end	5.14935	chr1	261929982	261929983	end	7.7465	chr1	261929938	261929939	end	8.40049	chr1	261929959	261929960	end	7.74615	B=M	B=BM	M=BM	HM
Zm00001d033405	chr1	262093995	262093996	end	12.181	chr1	262093989	262093990	end	16.6341	chr1	262093978	262093979	end	10.2987	chr1	262093980	262093981	end	7.51671	chr1	262093987	262093988	end	18.3003	chr1	262093989	262093990	end	13.6306	B>M	B=BM	M<BM	HM
Zm00001d033422	chr1	262592586	262592587	three_prime_UTR	3.85032	chr1	262592599	262592600	three_prime_UTR	3.17452	chr1	262592547	262592548	three_prime_UTR	8.82109	chr1	262592594	262592595	three_prime_UTR	2.9651	chr1	262592599	262592600	three_prime_UTR	2.8875	chr1	262592619	262592620	three_prime_UTR	3.61049	B=M	B=BM	M=BM	HM
Zm00001d033472	chr1	263622979	263622980	three_prime_UTR	9.6258	chr1	263622971	263622972	three_prime_UTR	11.4383	chr1	263622976	263622977	three_prime_UTR	3.51623	chr1	263622970	263622971	three_prime_UTR	3.89738	chr1	263622974	263622975	three_prime_UTR	3.2152	chr1	263622975	263622976	three_prime_UTR	7.03163	B>M	B>BM	M=BM	HM
Zm00001d033473	chr1	263677087	263677088	three_prime_UTR	4.92236	chr1	263677084	263677085	three_prime_UTR	6.06392	chr1	263677083	263677084	three_prime_UTR	3.28908	chr1	263677079	263677080	three_prime_UTR	4.9961	chr1	263677083	263677084	three_prime_UTR	4.67012	chr1	263677082	263677083	three_prime_UTR	4.80875	B=M	B=BM	M=BM	HM
Zm00001d033477	chr1	263853241	263853242	three_prime_UTR	11.3932	chr1	263853242	263853243	three_prime_UTR	12.9011	chr1	263853206	263853207	three_prime_UTR	9.28623	chr1	263853241	263853242	three_prime_UTR	9.96761	chr1	263853202	263853203	three_prime_UTR	8.71232	chr1	263853205	263853206	three_prime_UTR	7.48019	B=M	B>BM	M=BM	HM
Zm00001d033484	chr1	263984503	263984504	three_prime_UTR	5.68677	chr1	263984551	263984552	three_prime_UTR	7.69447	chr1	263984567	263984568	three_prime_UTR	5.00553	chr1	263984564	263984565	three_prime_UTR	6.35888	chr1	263984503	263984504	three_prime_UTR	7.09516	chr1	263984547	263984548	three_prime_UTR	8.56633	B=M	B=BM	M=BM	HM
Zm00001d033488	chr1	264054387	264054388	three_prime_UTR	10.2884	chr1	264054381	264054382	three_prime_UTR	10.4505	chr1	264054382	264054383	three_prime_UTR	4.88455	chr1	264054382	264054383	three_prime_UTR	3.29322	chr1	264054396	264054397	three_prime_UTR	8.40049	chr1	264054445	264054446	three_prime_UTR	9.84629	B>M	B=BM	M<BM	HM
Zm00001d033494	chr1	264407145	264407146	three_prime_UTR	16.1514	chr1	264407153	264407154	three_prime_UTR	7.42896	chr1	264407144	264407145	three_prime_UTR	9.92611	chr1	264407147	264407148	three_prime_UTR	15.7033	chr1	264407145	264407146	three_prime_UTR	7.13198	chr1	264407150	264407151	three_prime_UTR	9.94487	B=M	B=BM	M=BM	HM
Zm00001d033497	chr1	264509976	264509977	three_prime_UTR	13.2311	chr1	264509996	264509997	three_prime_UTR	17.2786	chr1	264509972	264509973	three_prime_UTR	10.253	chr1	264509973	264509974	three_prime_UTR	12.8802	chr1	264509966	264509967	three_prime_UTR	8.9799	chr1	264509966	264509967	three_prime_UTR	13.0651	B=M	B=BM	M=BM	HM
Zm00001d033523	chr1	265547051	265547052	three_prime_UTR	16.1514	chr1	265547045	265547046	three_prime_UTR	19.9896	chr1	265547048	265547049	three_prime_UTR	16.8	chr1	265547048	265547049	three_prime_UTR	13.9212	chr1	265547051	265547052	three_prime_UTR	13.1505	chr1	265547050	265547051	three_prime_UTR	14.6936	B=M	B=BM	M=BM	HM
Zm00001d033526	chr1	265613764	265613765	end	9.15092	chr1	265613766	265613767	end	10.5902	chr1	265613771	265613772	end	10.9288	chr1	265613758	265613759	end	7.51671	chr1	265613769	265613770	end	14.6587	chr1	265613769	265613770	end	7.63	B=M	B=BM	M=BM	HM
Zm00001d033527	chr1	265743495	265743496	three_prime_UTR	7.08728	chr1	265743506	265743507	three_prime_UTR	6.53419	chr1	265743506	265743507	three_prime_UTR	7.65548	chr1	265743505	265743506	three_prime_UTR	8.16195	chr1	265743497	265743498	three_prime_UTR	6.11112	chr1	265743512	265743513	three_prime_UTR	6.13361	B=M	B=BM	M=BM	HM
Zm00001d033532	chr1	266017615	266017616	three_prime_UTR	10.4702	chr1	266017604	266017605	three_prime_UTR	8.4889	chr1	266017521	266017522	three_prime_UTR	11.0582	chr1	266017492	266017493	three_prime_UTR	8.12968	chr1	266017614	266017615	three_prime_UTR	10.0975	chr1	266017599	266017600	three_prime_UTR	10.424	B=M	B=BM	M=BM	HM
Zm00001d033535	chr1	266251630	266251631	three_prime_UTR	6.84392	chr1	266251634	266251635	three_prime_UTR	7.26021	chr1	266251630	266251631	three_prime_UTR	5.28511	chr1	266251629	266251630	three_prime_UTR	10.9323	chr1	266251635	266251636	three_prime_UTR	5.29749	chr1	266251631	266251632	three_prime_UTR	5.53905	B=M	B=BM	M=BM	HM
Zm00001d033537	chr1	266338257	266338258	three_prime_UTR	11.654	chr1	266338205	266338206	end	3.75877	chr1	266338225	266338226	end	3.65407	chr1	266338226	266338227	end	3.61445	chr1	266338201	266338202	end	2.29343	chr1	266338207	266338208	end	3.55718	B=M	B>BM	M=BM	HM
Zm00001d033549	chr1	266756302	266756303	three_prime_UTR	5.76382	chr1	266756269	266756270	end	14.2104	chr1	266756271	266756272	end	12.1098	chr1	266756281	266756282	end	12.2086	chr1	266756298	266756299	three_prime_UTR	4.79471	chr1	266756271	266756272	end	6.75976	B=M	B=BM	M>BM	HM
Zm00001d033551	chr1	266962908	266962909	end	9.58081	chr1	266962903	266962904	end	7.6568	chr1	266962918	266962919	end	6.57816	chr1	266962908	266962909	end	8.73424	chr1	266962907	266962908	end	8.61942	chr1	266962907	266962908	end	9.8737	B=M	B=BM	M=BM	HM
Zm00001d033554	chr1	267007617	267007618	three_prime_UTR	6.52456	chr1	267007598	267007599	three_prime_UTR	14.01	chr1	267007617	267007618	three_prime_UTR	4.37325	chr1	267007593	267007594	three_prime_UTR	5.98067	chr1	267007590	267007591	three_prime_UTR	3.61084	chr1	267007600	267007601	three_prime_UTR	2.97605	B=M	B>BM	M=BM	HM
Zm00001d033557	chr1	267124834	267124835	three_prime_UTR	14.1964	chr1	267124802	267124803	three_prime_UTR	15.9349	chr1	267124805	267124806	three_prime_UTR	7.54593	chr1	267124797	267124798	three_prime_UTR	14.4416	chr1	267124796	267124797	three_prime_UTR	11.4235	chr1	267124798	267124799	three_prime_UTR	12.0902	B=M	B=BM	M=BM	HM
Zm00001d033558	chr1	267132253	267132254	three_prime_UTR	8.96076	chr1	267132254	267132255	three_prime_UTR	11.4314	chr1	267132268	267132269	three_prime_UTR	15.3795	chr1	267132266	267132267	three_prime_UTR	11.8604	chr1	267132290	267132291	end	18.3755	chr1	267132248	267132249	three_prime_UTR	14.4285	B=M	B<BM	M=BM	HM
Zm00001d033567	chr1	267321402	267321403	three_prime_UTR	13.1699	chr1	267321404	267321405	three_prime_UTR	14.2255	chr1	267321384	267321385	three_prime_UTR	10.8	chr1	267321400	267321401	three_prime_UTR	9.48567	chr1	267321386	267321387	three_prime_UTR	10.6427	chr1	267321383	267321384	three_prime_UTR	6.8675	B=M	B>BM	M=BM	HM
Zm00001d033575	chr1	267540570	267540571	three_prime_UTR	11.771	chr1	267540572	267540573	three_prime_UTR	12.8834	chr1	267540592	267540593	three_prime_UTR	5.65945	chr1	267540574	267540575	three_prime_UTR	7.40613	chr1	267540564	267540565	three_prime_UTR	4.91486	chr1	267540572	267540573	three_prime_UTR	13.4143	B>M	B=BM	M=BM	HM
Zm00001d033579	chr1	267648403	267648404	three_prime_UTR	7.78102	chr1	267648428	267648429	three_prime_UTR	4.76178	chr1	267648438	267648439	three_prime_UTR	9.15136	chr1	267648458	267648459	three_prime_UTR	8.39733	chr1	267648437	267648438	three_prime_UTR	4.35709	chr1	267648438	267648439	three_prime_UTR	5.27182	B=M	B=BM	M>BM	HM
Zm00001d033594	chr1	268072003	268072004	three_prime_UTR	5.13499	chr1	268072006	268072007	three_prime_UTR	8.99827	chr1	268072008	268072009	three_prime_UTR	3.65023	chr1	268072018	268072019	three_prime_UTR	4.37685	chr1	268072003	268072004	three_prime_UTR	3.37567	chr1	268072005	268072006	three_prime_UTR	3.57992	B=M	B>BM	M=BM	HM
Zm00001d033596	chr1	268074663	268074664	three_prime_UTR	5.06443	chr1	268074662	268074663	three_prime_UTR	6.30802	chr1	268074674	268074675	three_prime_UTR	8.08911	chr1	268074658	268074659	three_prime_UTR	6.53333	chr1	268074666	268074667	three_prime_UTR	5.07942	chr1	268074658	268074659	three_prime_UTR	6.09587	B=M	B=BM	M=BM	HM
Zm00001d033602	chr1	268315542	268315543	three_prime_UTR	18.1678	chr1	268315541	268315542	three_prime_UTR	10.2544	chr1	268315551	268315552	three_prime_UTR	14.8499	chr1	268315539	268315540	three_prime_UTR	12.362	chr1	268315539	268315540	three_prime_UTR	5.75365	chr1	268315545	268315546	three_prime_UTR	5.82084	B=M	B>BM	M>BM	BLP
Zm00001d033606	chr1	268497999	268498000	three_prime_UTR	8.85074	chr1	268498062	268498063	three_prime_UTR	8.9171	chr1	268498044	268498045	three_prime_UTR	10.9837	chr1	268498046	268498047	three_prime_UTR	11.1921	chr1	268497999	268498000	three_prime_UTR	8.35633	chr1	268498046	268498047	three_prime_UTR	9.22568	B=M	B=BM	M=BM	HM
Zm00001d033616	chr1	268803260	268803261	three_prime_UTR	14.2719	chr1	268803264	268803265	three_prime_UTR	13.9555	chr1	268803259	268803260	three_prime_UTR	12.6724	chr1	268803265	268803266	three_prime_UTR	12.0202	chr1	268803264	268803265	three_prime_UTR	11.4824	chr1	268803264	268803265	three_prime_UTR	11.3885	B=M	B=BM	M=BM	HM
Zm00001d033619	chr1	269011237	269011238	end	5.46491	chr1	269011235	269011236	end	9.93376	chr1	269011237	269011238	end	6.57816	chr1	269011236	269011237	end	7.55084	chr1	269011234	269011235	end	7.19206	chr1	269011235	269011236	end	6.48271	B=M	B=BM	M=BM	HM
Zm00001d033621	chr1	269019351	269019352	three_prime_UTR	6.60914	chr1	269019356	269019357	three_prime_UTR	12.3464	chr1	269019350	269019351	three_prime_UTR	11.891	chr1	269019354	269019355	three_prime_UTR	6.53904	chr1	269019356	269019357	three_prime_UTR	10.177	chr1	269019333	269019334	three_prime_UTR	11.7264	B=M	B=BM	M=BM	HM
Zm00001d033634	chr1	269329975	269329976	three_prime_UTR	5.46491	chr1	269329975	269329976	three_prime_UTR	9.14509	chr1	269329973	269329974	three_prime_UTR	6.36425	chr1	269329976	269329977	three_prime_UTR	5.08592	chr1	269329978	269329979	three_prime_UTR	4.05036	chr1	269329971	269329972	three_prime_UTR	4.42818	B=M	B=BM	M=BM	HM
Zm00001d033635	chr1	269331956	269331957	three_prime_UTR	8.47357	chr1	269331946	269331947	three_prime_UTR	10.2183	chr1	269331948	269331949	three_prime_UTR	9.14061	chr1	269331957	269331958	three_prime_UTR	8.27652	chr1	269331958	269331959	three_prime_UTR	7.31706	chr1	269331948	269331949	three_prime_UTR	9.02622	B=M	B=BM	M=BM	HM
Zm00001d033640	chr1	269343163	269343164	CDS	4.99541	chr1	269343115	269343116	CDS	4.28022	chr1	269343198	269343199	CDS	4.84531	chr1	269343195	269343196	CDS	6.1249	chr1	269343298	269343299	CDS	4.85594	chr1	269343195	269343196	CDS	7.44798	B=M	B=BM	M=BM	HM
Zm00001d033641	chr1	269355395	269355396	end	5.27711	chr1	269355395	269355396	end	4.5387	chr1	269355368	269355369	end	6.1518	chr1	269355357	269355358	three_prime_UTR	8.57518	chr1	269355389	269355390	end	3.11425	chr1	269355387	269355388	end	3.74009	B=M	B=BM	M>BM	HM
Zm00001d033642	chr1	269395232	269395233	three_prime_UTR	9.29246	chr1	269395249	269395250	three_prime_UTR	20.6244	chr1	269395229	269395230	three_prime_UTR	15.6739	chr1	269395232	269395233	three_prime_UTR	10.8921	chr1	269395254	269395255	three_prime_UTR	10.1199	chr1	269395249	269395250	three_prime_UTR	9.4996	B=M	B=BM	M=BM	HM
Zm00001d033645	chr1	269532916	269532917	end	21.561	chr1	269532914	269532915	end	10.4505	chr1	269532908	269532909	end	8.15078	chr1	269532914	269532915	end	10.4409	chr1	269532912	269532913	end	14.1763	chr1	269532893	269532894	end	12.9654	B=M	B=BM	M=BM	HM
Zm00001d033646	chr1	269551723	269551724	three_prime_UTR	4.8761	chr1	269551721	269551722	three_prime_UTR	5.35279	chr1	269551722	269551723	three_prime_UTR	3.45775	chr1	269551721	269551722	three_prime_UTR	4.1533	chr1	269551716	269551717	three_prime_UTR	3.66466	chr1	269551723	269551724	three_prime_UTR	3.64848	B=M	B=BM	M=BM	HM
Zm00001d033647	chr1	269564043	269564044	three_prime_UTR	17.5116	chr1	269564030	269564031	three_prime_UTR	6.83625	chr1	269564026	269564027	three_prime_UTR	7.30398	chr1	269564044	269564045	three_prime_UTR	8.60322	chr1	269564053	269564054	three_prime_UTR	4.75594	chr1	269564046	269564047	three_prime_UTR	4.57352	B=M	B>BM	M>BM	BLP
Zm00001d033648	chr1	269572432	269572433	three_prime_UTR	10.1472	chr1	269572419	269572420	three_prime_UTR	10.0408	chr1	269572506	269572507	three_prime_UTR	10.4405	chr1	269572413	269572414	three_prime_UTR	6.51432	chr1	269572505	269572506	three_prime_UTR	10.0613	chr1	269572506	269572507	three_prime_UTR	14.8019	B=M	B=BM	M=BM	HM
[truncated: 12,054 more rows]

## Sheet: Table S4
Supplemental Table S4. The heterotic types of non-additive genes at the level of mRNA abundance in the maize F1 hybrid B73×Mo17.
Gene ID	BvsM	BvsBM	MvsBM	Heterotic Type
ENSRNA049453717	B=M	B=BM	M=BM	LP
ENSRNA049453841	B=M	B=BM	M=BM	MPV
ENSRNA049454125	B=M	B=BM	M=BM	MPV
[truncated: 25,141 more rows]

## Sheet: Table S5
Supplemental Table S5. The heterotic types of non-additive genes at the level of translational efficiency in the maize F1 hybrid B73×Mo17.
[truncated: 24,790 more rows]

[truncated: 1 more sheets: Table S6]
